# Supplementary material for: Comprehensive Time-Course Transcriptome and Co-expression Network Analyses Identify Salt Stress Responding Mechanisms in Chlamydomonas reinhardtii Strain GY-D55
Source: Front Plant Sci. 2022 Feb 24;13:828321. doi: 10.3389/fpls.2022.828321 (PMC8908243; doi:10.3389/fpls.2022.828321)
Supplement: Supplementary Table 1 — The t-test analysis result of the growth ratio between cells under control and saline condition. [file Table_1.XLSX]

## Sheet: Sheet1
Table S1 The t-test analysis result of the growth ratio between cells under control and saline condition.
Time	P_value
2h	0.0245
4h	0.0005
8h	<0.0001
12h	<0.0001
24h	<0.0001
48h	<0.0001
72h	<0.0001
96h	<0.0001
