# Supplementary material for: Comprehensive Time-Course Transcriptome and Co-expression Network Analyses Identify Salt Stress Responding Mechanisms in Chlamydomonas reinhardtii Strain GY-D55
Source: Front Plant Sci. 2022 Feb 24;13:828321. doi: 10.3389/fpls.2022.828321 (PMC8908243; doi:10.3389/fpls.2022.828321)
Supplement: Supplementary Table 2 — Summary of mapping transcriptome reads to the reference sequence. [file Table_2.XLSX]

## Sheet: Sheet1
Table S2 Summary of mapping transcriptome reads to reference sequence.
sample	raw_reads	clean_reads	clean_bases	total_map	total_map_ratio
ck_1	65769104	64565134	9.68G	59133674	0.9159
ck_2	60902852	57051752	8.56G	51417240	0.9012
ck_3	51876828	48720822	7.31G	44619791	0.9158
Salt_2h_1	60669484	58833816	8.83G	53961780	0.9172
Salt_2h_2	76387296	75028552	11.25G	68286624	0.9101
Salt_2h_3	58410362	54934298	8.24G	49530679	0.9016
Salt_4h_1	64206850	62276286	9.34G	56670740	0.91
Salt_4h_2	70025026	67923934	10.19G	61515335	0.9057
Salt_4h_3	68498688	67345568	10.1G	60927236	0.9047
Salt_8h_1	59030388	58110462	8.72G	53093654	0.9137
Salt_8h_2	62043362	60749986	9.11G	55121871	0.9074
Salt_8h_3	48841308	47640920	7.15G	43247587	0.9078
Salt_12h_1	58421944	57397562	8.61G	52013364	0.9062
Salt_12h_2	56558716	54520628	8.18G	49208741	0.9026
Salt_12h_3	69273224	66026050	9.9G	59572314	0.9023
Salt_24h_1	55331044	52497330	7.87G	46783047	0.8912
Salt_24h_2	60625060	57328362	8.6G	50611058	0.8828
Salt_24h_3	58762622	55270834	8.29G	48800043	0.8829
Salt_48h_1	62610026	60818302	9.12G	54571674	0.8973
Salt_48h_2	64494678	63372090	9.51G	54691113	0.863
Salt_48h_3	63255738	60260368	9.04G	52809204	0.8764
Salt_72h_1	56756436	54017246	8.1G	42871112	0.7937
Salt_72h_2	60115170	53570258	8.04G	44853072	0.8373
Salt_72h_3	61140626	59168744	8.88G	50544661	0.8542
Salt_96h_1	58926846	56776626	8.52G	49337016	0.869
Salt_96h_2	53582798	51635878	7.75G	46342590	0.8975
Salt_96h_3	59384308	56550584	8.48G	47663070	0.8428
