# Supplementary material for: Comprehensive Time-Course Transcriptome and Co-expression Network Analyses Identify Salt Stress Responding Mechanisms in Chlamydomonas reinhardtii Strain GY-D55
Source: Front Plant Sci. 2022 Feb 24;13:828321. doi: 10.3389/fpls.2022.828321 (PMC8908243; doi:10.3389/fpls.2022.828321)
Supplement: Supplementary Table 3 — The differentially expressed gene number between the adjacent time point of salt stress responding in Chlamydomonas reinhardtii strain GY-D55. [file Table_3.XLSX]

## Sheet: Sheet1
Table S3 The differentially expressed gene number between adjacent time point of salt stress responding in Chlamydomonas reinhardtii strain GY-D55.
	CK	Salt_2h	Salt_4h	Salt_8h	Salt_12h	Salt_24h	Salt_48h	Salt_72h	Salt_96h
CK
Salt_2h	9184
	(Up=4412)
Salt_4h	9872	3227
	(Up=4887)	(Up=1394)
Salt_8h	10901	8307	9137
	(Up=5555)	(Up=4295)	(Up=4589)
Salt_12h	9570	7201	7382	9115
	(Up=4702)	(Up=3580)	(Up=3690)	(Up=4602)
Salt_24h	8167	7276	7331	8842	5653
	(Up=3805)	(Up=3537)	(Up=3652)	(Up=4317)	(Up=2845)
Salt_48h	9877	8016	8175	9776	6468	4928
	(Up=4880)	(Up=4046)	(Up=4085)	(Up=4845)	(Up=3072)	(Up=2302)
Salt_72h	8479	6841	6405	8030	6021	3721	2760
	(Up=4055)	(Up=3464)	(Up=3324)	(Up=3977)	(Up=3049)	(Up=1947)	(Up=1596)
Salt_96h	9766	7715	7759	9244	7533	5554	4223	865
	(Up=4846)	(Up=3947)	(Up=3941)	(Up=4575)	(Up=3750)	(Up=2796)	(Up=2196)	(Up=371)
Note: The upregulated gene numbers were shown in brackets bellow the total differentially expressed gene numbers.
