# Supplementary material for: Comprehensive Time-Course Transcriptome and Co-expression Network Analyses Identify Salt Stress Responding Mechanisms in Chlamydomonas reinhardtii Strain GY-D55
Source: Front Plant Sci. 2022 Feb 24;13:828321. doi: 10.3389/fpls.2022.828321 (PMC8908243; doi:10.3389/fpls.2022.828321)
Supplement: Supplementary Table 4 — The 12,445 differentially expressed genes in the eight clusters. [file Table_4.XLSX]

## Sheet: Sheet1
Table S4 The 12,445 differentially expressed genes in the eight clusters.
Cluster	gene_id
Cluster1	novel.3621
Cluster1	novel.1668
Cluster1	CHLREDRAFT_196606
Cluster1	CHLREDRAFT_138696
Cluster1	novel.3577
Cluster1	CHLREDRAFT_158745
Cluster1	CHLREDRAFT_205992
Cluster1	CHLREDRAFT_188957
Cluster1	CHLREDRAFT_145516
Cluster1	CHLREDRAFT_142105
Cluster1	CHLREDRAFT_205938
Cluster1	CHLREDRAFT_183068
Cluster1	CHLREDRAFT_195632
Cluster1	CHLREDRAFT_183668
Cluster1	CHLREDRAFT_137142
Cluster1	CHLREDRAFT_132437
Cluster1	CHLREDRAFT_184916
Cluster1	CHLREDRAFT_149418
Cluster1	CHLREDRAFT_155606
Cluster1	novel.3877
Cluster1	CHLREDRAFT_152972
Cluster1	novel.4444
Cluster1	CHLREDRAFT_150732
Cluster1	CHLREDRAFT_196583
Cluster1	CHLREDRAFT_205763
Cluster1	CHLREDRAFT_154497
Cluster1	CHLREDRAFT_194485
Cluster1	CHLREDRAFT_205923
Cluster1	CHLREDRAFT_157650
Cluster1	CHLREDRAFT_132235
Cluster1	CHLREDRAFT_137766
Cluster1	CHLREDRAFT_190446
Cluster1	CHLREDRAFT_193011
Cluster1	CHLREDRAFT_191167
Cluster1	CHLREDRAFT_196305
Cluster1	CHLREDRAFT_138922
Cluster1	novel.437
Cluster1	novel.3133
Cluster1	CHLREDRAFT_132530
Cluster1	CHLREDRAFT_195621
Cluster1	CHLREDRAFT_195635
Cluster1	CHLREDRAFT_193544
Cluster1	CHLREDRAFT_195740
Cluster1	CHLREDRAFT_160392
Cluster1	novel.2452
Cluster1	CHLREDRAFT_183513
Cluster1	CHLREDRAFT_187776
Cluster1	CHLREDRAFT_192222
Cluster1	CHLREDRAFT_136413
Cluster1	novel.427
Cluster1	CHLREDRAFT_188610
Cluster1	CHLREDRAFT_194331
Cluster1	CHLREDRAFT_185040
Cluster1	CHLREDRAFT_195620
Cluster1	CHLREDRAFT_196265
Cluster1	CHLREDRAFT_143575
Cluster1	CHLREDRAFT_195628
Cluster1	CHLREDRAFT_196284
Cluster1	CHLREDRAFT_195619
Cluster1	CHLREDRAFT_188913
Cluster1	CHLREDRAFT_193736
Cluster1	CHLREDRAFT_190684
Cluster1	CHLREDRAFT_182976
Cluster1	CHLREDRAFT_157645
Cluster1	CHLREDRAFT_195624
Cluster1	CHLREDRAFT_184687
Cluster1	CHLREDRAFT_195631
Cluster1	CHLREDRAFT_195622
Cluster1	CHLREDRAFT_189891
Cluster1	CHLREDRAFT_182023
Cluster1	CHLREDRAFT_144907
Cluster1	CHLREDRAFT_194524
Cluster1	CHLREDRAFT_196876
Cluster1	CHLREDRAFT_185478
Cluster1	CHLREDRAFT_24552
Cluster1	CHLREDRAFT_183660
Cluster1	CHLREDRAFT_114761
Cluster1	CHLREDRAFT_184975
Cluster1	CHLREDRAFT_99271
Cluster1	CHLREDRAFT_195626
Cluster1	novel.2477
Cluster1	CHLREDRAFT_195623
Cluster1	CHLREDRAFT_195637
Cluster1	CHLREDRAFT_131752
Cluster1	CHLREDRAFT_126960
Cluster1	CHLREDRAFT_195617
Cluster1	CHLREDRAFT_126226
Cluster1	CHLREDRAFT_195633
Cluster1	CHLREDRAFT_93766
Cluster1	CHLREDRAFT_129468
Cluster1	CHLREDRAFT_79955
Cluster1	CHLREDRAFT_140839
Cluster1	CHLREDRAFT_184123
Cluster1	CHLREDRAFT_146501
Cluster1	CHLREDRAFT_168454
Cluster1	novel.637
Cluster1	CHLREDRAFT_195371
Cluster1	CHLREDRAFT_193726
Cluster1	CHLREDRAFT_174893
Cluster1	CHLREDRAFT_205732
Cluster1	novel.3486
Cluster1	CHLREDRAFT_179251
Cluster1	novel.4120
Cluster1	CHLREDRAFT_185737
Cluster1	CHLREDRAFT_179189
Cluster1	CHLREDRAFT_64643
Cluster1	CHLREDRAFT_180707
Cluster1	CHLREDRAFT_171720
Cluster1	CHLREDRAFT_186342
Cluster1	novel.312
Cluster1	CHLREDRAFT_184633
Cluster1	CHLREDRAFT_185944
Cluster1	novel.1991
Cluster1	novel.664
Cluster1	novel.2798
Cluster1	CHLREDRAFT_158401
Cluster1	CHLREDRAFT_176894
Cluster1	CHLREDRAFT_183152
Cluster1	CHLREDRAFT_134003
Cluster1	CHLREDRAFT_157545
Cluster1	CHLREDRAFT_148151
Cluster1	CHLREDRAFT_206121
Cluster1	CHLREDRAFT_189430
Cluster1	CHLREDRAFT_154569
Cluster1	CHLREDRAFT_3151
Cluster1	CHLREDRAFT_187849
Cluster1	CHLREDRAFT_195630
Cluster1	CHLREDRAFT_205878
Cluster1	CHLREDRAFT_188401
Cluster1	CHLREDRAFT_172564
Cluster1	CHLREDRAFT_177730
Cluster1	novel.3141
Cluster1	CHLREDRAFT_152200
Cluster1	CHLREDRAFT_156041
Cluster1	CHLREDRAFT_187123
Cluster1	CHLREDRAFT_170157
Cluster1	novel.581
Cluster1	novel.3426
Cluster1	CHLREDRAFT_83209
Cluster1	CHLREDRAFT_154373
Cluster1	novel.2526
Cluster1	CHLREDRAFT_196298
Cluster1	CHLREDRAFT_205785
Cluster1	CHLREDRAFT_146923
Cluster1	CHLREDRAFT_191206
Cluster1	CHLREDRAFT_195532
Cluster1	CHLREDRAFT_55019
Cluster1	CHLREDRAFT_186539
Cluster1	CHLREDRAFT_193305
Cluster1	CHLREDRAFT_127317
Cluster1	CHLREDRAFT_143837
Cluster1	novel.2507
Cluster1	novel.3806
Cluster1	CHLREDRAFT_142102
Cluster1	CHLREDRAFT_127560
Cluster1	CHLREDRAFT_185663
Cluster1	CHLREDRAFT_193995
Cluster1	novel.1403
Cluster1	CHLREDRAFT_185966
Cluster1	CHLREDRAFT_191103
Cluster1	CHLREDRAFT_190983
Cluster1	CHLREDRAFT_187700
Cluster1	CHLREDRAFT_196838
Cluster1	CHLREDRAFT_191148
Cluster1	CHLREDRAFT_195634
Cluster1	CHLREDRAFT_106748
Cluster1	CHLREDRAFT_192083
Cluster1	CHLREDRAFT_196242
Cluster1	CHLREDRAFT_105231
Cluster1	CHLREDRAFT_115988
Cluster1	CHLREDRAFT_116006
Cluster1	CHLREDRAFT_189599
Cluster1	CHLREDRAFT_184911
Cluster1	novel.1748
Cluster1	novel.4423
Cluster1	novel.3327
Cluster1	CHLREDRAFT_173291
Cluster1	CHLREDRAFT_178887
Cluster1	CHLREDRAFT_153088
Cluster1	CHLREDRAFT_184947
Cluster1	CHLREDRAFT_176872
Cluster1	novel.2552
Cluster1	CHLREDRAFT_166945
Cluster1	CHLREDRAFT_205910
Cluster1	CHLREDRAFT_194882
Cluster1	novel.2347
Cluster1	CHLREDRAFT_104732
Cluster1	CHLREDRAFT_194844
Cluster1	CHLREDRAFT_193776
Cluster1	CHLREDRAFT_146702
Cluster1	CHLREDRAFT_195627
Cluster1	CHLREDRAFT_190369
Cluster1	CHLREDRAFT_119554
Cluster1	CHLREDRAFT_119597
Cluster1	CHLREDRAFT_196705
Cluster1	CHLREDRAFT_195574
Cluster1	CHLREDRAFT_184482
Cluster1	CHLREDRAFT_24195
Cluster1	CHLREDRAFT_133829
Cluster1	CHLREDRAFT_205768
Cluster1	CHLREDRAFT_195038
Cluster1	CHLREDRAFT_196604
Cluster1	CHLREDRAFT_144350
Cluster1	CHLREDRAFT_166099
Cluster1	CHLREDRAFT_126030
Cluster1	CHLREDRAFT_146810
Cluster1	novel.509
Cluster1	CHLREDRAFT_119661
Cluster1	CHLREDRAFT_194163
Cluster1	CHLREDRAFT_126079
Cluster1	CHLREDRAFT_205876
Cluster1	CHLREDRAFT_188638
Cluster1	CHLREDRAFT_182241
Cluster1	CHLREDRAFT_191310
Cluster1	CHLREDRAFT_173632
Cluster1	CHLREDRAFT_205994
Cluster1	CHLREDRAFT_205879
Cluster1	CHLREDRAFT_144018
Cluster1	CHLREDRAFT_187422
Cluster1	CHLREDRAFT_139925
Cluster1	CHLREDRAFT_206189
Cluster1	CHLREDRAFT_82986
Cluster1	CHLREDRAFT_191043
Cluster1	CHLREDRAFT_101947
Cluster1	CHLREDRAFT_131686
Cluster1	CHLREDRAFT_195818
Cluster1	CHLREDRAFT_136810
Cluster1	CHLREDRAFT_185309
Cluster1	novel.695
Cluster1	CHLREDRAFT_183275
Cluster1	CHLREDRAFT_157782
Cluster1	CHLREDRAFT_175429
Cluster1	CHLREDRAFT_187295
Cluster1	CHLREDRAFT_178990
Cluster1	CHLREDRAFT_152380
Cluster1	CHLREDRAFT_180702
Cluster1	CHLREDRAFT_172054
Cluster1	CHLREDRAFT_176684
Cluster1	CHLREDRAFT_111372
Cluster1	CHLREDRAFT_205779
Cluster1	CHLREDRAFT_139628
Cluster1	CHLREDRAFT_24394
Cluster1	CHLREDRAFT_159618
Cluster1	CHLREDRAFT_78991
Cluster1	novel.1892
Cluster1	CHLREDRAFT_178067
Cluster1	CHLREDRAFT_205783
Cluster1	CHLREDRAFT_195636
Cluster1	CHLREDRAFT_192231
Cluster1	CHLREDRAFT_95324
Cluster1	CHLREDRAFT_174735
Cluster1	CHLREDRAFT_78128
Cluster1	CHLREDRAFT_115042
Cluster1	CHLREDRAFT_186446
Cluster1	CHLREDRAFT_195257
Cluster1	CHLREDRAFT_155961
Cluster1	CHLREDRAFT_184643
Cluster1	CHLREDRAFT_155900
Cluster1	CHLREDRAFT_196694
Cluster1	CHLREDRAFT_141319
Cluster1	CHLREDRAFT_195629
Cluster1	CHLREDRAFT_156470
Cluster1	CHLREDRAFT_187195
Cluster1	CHLREDRAFT_196290
Cluster1	CHLREDRAFT_195639
Cluster1	CHLREDRAFT_182153
Cluster1	novel.18
Cluster1	CHLREDRAFT_172688
Cluster1	CHLREDRAFT_145630
Cluster1	novel.2578
Cluster1	novel.2312
Cluster1	CHLREDRAFT_196939
Cluster1	novel.692
Cluster1	novel.3017
Cluster1	novel.3918
Cluster1	CHLREDRAFT_187805
Cluster1	CHLREDRAFT_191203
Cluster1	novel.990
Cluster1	CHLREDRAFT_111403
Cluster1	CHLREDRAFT_151618
Cluster1	CHLREDRAFT_142042
Cluster1	CHLREDRAFT_184954
Cluster1	CHLREDRAFT_150286
Cluster1	CHLREDRAFT_163916
Cluster1	CHLREDRAFT_131867
Cluster1	CHLREDRAFT_185094
Cluster1	CHLREDRAFT_115511
Cluster1	CHLREDRAFT_187718
Cluster1	CHLREDRAFT_147996
Cluster1	CHLREDRAFT_117574
Cluster1	CHLREDRAFT_185063
Cluster1	novel.3902
Cluster1	CHLREDRAFT_188159
Cluster1	CHLREDRAFT_173281
Cluster1	CHLREDRAFT_180172
Cluster1	CHLREDRAFT_159323
Cluster1	CHLREDRAFT_155990
Cluster1	CHLREDRAFT_76283
Cluster1	novel.2614
Cluster1	CHLREDRAFT_205902
Cluster1	CHLREDRAFT_140895
Cluster1	CHLREDRAFT_178915
Cluster1	CHLREDRAFT_120931
Cluster1	CHLREDRAFT_123582
Cluster1	CHLREDRAFT_82208
Cluster1	novel.1630
Cluster1	CHLREDRAFT_179920
Cluster1	CHLREDRAFT_94613
Cluster1	CHLREDRAFT_154598
Cluster1	CHLREDRAFT_171113
Cluster1	novel.484
Cluster1	CHLREDRAFT_143093
Cluster1	CHLREDRAFT_175538
Cluster1	CHLREDRAFT_175267
Cluster1	CHLREDRAFT_169965
Cluster1	CHLREDRAFT_171754
Cluster1	CHLREDRAFT_181246
Cluster1	CHLREDRAFT_174287
Cluster1	CHLREDRAFT_180812
Cluster1	CHLREDRAFT_190872
Cluster1	CHLREDRAFT_113103
Cluster1	CHLREDRAFT_194605
Cluster1	CHLREDRAFT_148082
Cluster1	CHLREDRAFT_166969
Cluster1	CHLREDRAFT_206084
Cluster1	CHLREDRAFT_119420
Cluster1	novel.960
Cluster1	CHLREDRAFT_152088
Cluster1	CHLREDRAFT_144068
Cluster1	CHLREDRAFT_142263
Cluster1	CHLREDRAFT_142005
Cluster1	novel.673
Cluster1	CHLREDRAFT_145353
Cluster1	CHLREDRAFT_158648
Cluster1	novel.4500
Cluster1	CHLREDRAFT_146712
Cluster1	CHLREDRAFT_126569
Cluster1	CHLREDRAFT_108218
Cluster1	CHLREDRAFT_173906
Cluster1	CHLREDRAFT_175495
Cluster1	CHLREDRAFT_183831
Cluster1	novel.485
Cluster1	CHLREDRAFT_150044
Cluster1	novel.1557
Cluster1	CHLREDRAFT_152185
Cluster1	CHLREDRAFT_181017
Cluster1	CHLREDRAFT_178000
Cluster1	CHLREDRAFT_205659
Cluster1	CHLREDRAFT_145054
Cluster1	CHLREDRAFT_180160
Cluster1	CHLREDRAFT_186596
Cluster1	novel.2627
Cluster1	CHLREDRAFT_190741
Cluster1	CHLREDRAFT_205951
Cluster1	CHLREDRAFT_177887
Cluster1	CHLREDRAFT_141355
Cluster1	CHLREDRAFT_142700
Cluster1	novel.4062
Cluster1	CHLREDRAFT_151867
Cluster1	novel.1760
Cluster1	CHLREDRAFT_154768
Cluster1	CHLREDRAFT_166227
Cluster1	CHLREDRAFT_176892
Cluster1	CHLREDRAFT_166977
Cluster1	CHLREDRAFT_168722
Cluster1	CHLREDRAFT_112806
Cluster1	CHLREDRAFT_159943
Cluster1	CHLREDRAFT_191453
Cluster1	CHLREDRAFT_190827
Cluster1	CHLREDRAFT_157654
Cluster1	CHLREDRAFT_191725
Cluster1	CHLREDRAFT_205736
Cluster1	CHLREDRAFT_152627
Cluster1	CHLREDRAFT_142942
Cluster1	CHLREDRAFT_154289
Cluster1	CHLREDRAFT_196482
Cluster1	CHLREDRAFT_117208
Cluster1	CHLREDRAFT_2180
Cluster1	CHLREDRAFT_181988
Cluster1	CHLREDRAFT_153947
Cluster1	CHLREDRAFT_160435
Cluster1	CHLREDRAFT_160132
Cluster1	CHLREDRAFT_193086
Cluster1	CHLREDRAFT_139405
Cluster1	CHLREDRAFT_129990
Cluster1	CHLREDRAFT_190949
Cluster1	CHLREDRAFT_205939
Cluster1	CHLREDRAFT_196682
Cluster1	CHLREDRAFT_177779
Cluster1	CHLREDRAFT_127879
Cluster1	CHLREDRAFT_193064
Cluster1	CHLREDRAFT_182934
Cluster1	CHLREDRAFT_186623
Cluster1	CHLREDRAFT_180256
Cluster1	CHLREDRAFT_205898
Cluster1	CHLREDRAFT_189165
Cluster1	CHLREDRAFT_189051
Cluster1	novel.3616
Cluster1	CHLREDRAFT_190924
Cluster1	CHLREDRAFT_30719
Cluster1	CHLREDRAFT_142756
Cluster1	CHLREDRAFT_188402
Cluster1	CHLREDRAFT_194883
Cluster1	CHLREDRAFT_133963
Cluster1	CHLREDRAFT_205942
Cluster1	CHLREDRAFT_194347
Cluster1	CHLREDRAFT_148618
Cluster1	CHLREDRAFT_196544
Cluster1	CHLREDRAFT_193626
Cluster1	CHLREDRAFT_177206
Cluster1	CHLREDRAFT_119132
Cluster1	CHLREDRAFT_193124
Cluster1	CHLREDRAFT_193859
Cluster1	CHLREDRAFT_183096
Cluster1	CHLREDRAFT_168912
Cluster1	CHLREDRAFT_151463
Cluster1	CHLREDRAFT_168932
Cluster1	CHLREDRAFT_141984
Cluster1	CHLREDRAFT_143324
Cluster1	CHLREDRAFT_205577
Cluster1	novel.1254
Cluster1	CHLREDRAFT_169416
Cluster1	CHLREDRAFT_205743
Cluster1	CHLREDRAFT_194224
Cluster1	novel.4577
Cluster1	CHLREDRAFT_156474
Cluster1	CHLREDRAFT_178976
Cluster1	CHLREDRAFT_176361
Cluster1	CHLREDRAFT_149628
Cluster1	CHLREDRAFT_176101
Cluster1	CHLREDRAFT_112349
Cluster1	CHLREDRAFT_196685
Cluster1	CHLREDRAFT_193502
Cluster1	CHLREDRAFT_158288
Cluster1	CHLREDRAFT_175837
Cluster1	CHLREDRAFT_113857
Cluster1	CHLREDRAFT_170830
Cluster1	novel.4064
Cluster1	CHLREDRAFT_96841
Cluster1	CHLREDRAFT_205744
Cluster1	CHLREDRAFT_142055
Cluster1	CHLREDRAFT_206139
Cluster1	novel.708
Cluster1	CHLREDRAFT_190417
Cluster1	CHLREDRAFT_149482
Cluster1	CHLREDRAFT_178390
Cluster1	CHLREDRAFT_150387
Cluster1	CHLREDRAFT_34629
Cluster1	CHLREDRAFT_194497
Cluster1	novel.1307
Cluster1	novel.696
Cluster1	CHLREDRAFT_166035
Cluster1	CHLREDRAFT_160025
Cluster1	CHLREDRAFT_146799
Cluster1	CHLREDRAFT_179148
Cluster1	CHLREDRAFT_188565
Cluster1	CHLREDRAFT_113895
Cluster1	CHLREDRAFT_174774
Cluster1	novel.2630
Cluster1	CHLREDRAFT_165363
Cluster1	novel.2084
Cluster1	CHLREDRAFT_184100
Cluster1	novel.508
Cluster1	CHLREDRAFT_93985
Cluster1	CHLREDRAFT_148603
Cluster1	CHLREDRAFT_185694
Cluster1	CHLREDRAFT_97658
Cluster1	CHLREDRAFT_205499
Cluster1	CHLREDRAFT_184514
Cluster1	CHLREDRAFT_97943
Cluster1	CHLREDRAFT_151988
Cluster1	CHLREDRAFT_186807
Cluster1	CHLREDRAFT_141736
Cluster1	CHLREDRAFT_116281
Cluster1	CHLREDRAFT_174005
Cluster1	CHLREDRAFT_117104
Cluster1	CHLREDRAFT_196438
Cluster1	CHLREDRAFT_166539
Cluster1	CHLREDRAFT_190581
Cluster1	novel.2714
Cluster1	CHLREDRAFT_186410
Cluster1	CHLREDRAFT_143076
Cluster1	CHLREDRAFT_143976
Cluster1	novel.4148
Cluster1	CHLREDRAFT_158065
Cluster1	CHLREDRAFT_205643
Cluster1	CHLREDRAFT_176409
Cluster1	CHLREDRAFT_148682
Cluster1	CHLREDRAFT_146322
Cluster1	CHLREDRAFT_16541
Cluster1	novel.3573
Cluster1	CHLREDRAFT_185888
Cluster1	CHLREDRAFT_172935
Cluster1	CHLREDRAFT_149276
Cluster1	CHLREDRAFT_192939
Cluster1	CHLREDRAFT_191125
Cluster1	CHLREDRAFT_136288
Cluster1	CHLREDRAFT_24547
Cluster1	CHLREDRAFT_145209
Cluster1	CHLREDRAFT_157642
Cluster1	CHLREDRAFT_95321
Cluster1	CHLREDRAFT_205901
Cluster1	novel.3655
Cluster1	CHLREDRAFT_186061
Cluster1	CHLREDRAFT_144931
Cluster1	CHLREDRAFT_154169
Cluster1	CHLREDRAFT_194775
Cluster1	CHLREDRAFT_144314
Cluster1	CHLREDRAFT_82021
Cluster1	novel.241
Cluster1	CHLREDRAFT_147027
Cluster1	CHLREDRAFT_176829
Cluster1	CHLREDRAFT_195673
Cluster1	novel.3744
Cluster1	CHLREDRAFT_188502
Cluster1	CHLREDRAFT_127918
Cluster1	CHLREDRAFT_180542
Cluster1	CHLREDRAFT_168128
Cluster1	novel.1674
Cluster1	CHLREDRAFT_186737
Cluster1	CHLREDRAFT_147383
Cluster1	CHLREDRAFT_99449
Cluster1	CHLREDRAFT_186264
Cluster1	CHLREDRAFT_97815
Cluster1	CHLREDRAFT_190145
Cluster1	CHLREDRAFT_3686
Cluster1	novel.4191
Cluster1	CHLREDRAFT_158635
Cluster1	CHLREDRAFT_129105
Cluster1	novel.320
Cluster1	CHLREDRAFT_185463
Cluster1	CHLREDRAFT_148837
Cluster1	novel.850
Cluster1	CHLREDRAFT_123392
Cluster1	CHLREDRAFT_177706
Cluster1	CHLREDRAFT_95408
Cluster1	CHLREDRAFT_176384
Cluster1	CHLREDRAFT_168365
Cluster1	CHLREDRAFT_193165
Cluster1	CHLREDRAFT_153186
Cluster1	novel.3578
Cluster1	CHLREDRAFT_169942
Cluster1	CHLREDRAFT_167286
Cluster1	CHLREDRAFT_193253
Cluster1	novel.4360
Cluster1	CHLREDRAFT_187630
Cluster1	CHLREDRAFT_170600
Cluster1	CHLREDRAFT_150994
Cluster1	CHLREDRAFT_174337
Cluster1	CHLREDRAFT_176508
Cluster1	CHLREDRAFT_150835
Cluster1	CHLREDRAFT_189020
Cluster1	CHLREDRAFT_189320
Cluster1	CHLREDRAFT_192354
Cluster1	CHLREDRAFT_174124
Cluster1	CHLREDRAFT_107185
Cluster1	CHLREDRAFT_122423
Cluster1	CHLREDRAFT_192718
Cluster1	CHLREDRAFT_143994
Cluster1	CHLREDRAFT_196881
Cluster1	CHLREDRAFT_158901
Cluster1	novel.1536
Cluster1	CHLREDRAFT_194130
Cluster1	CHLREDRAFT_174537
Cluster1	CHLREDRAFT_152762
Cluster1	CHLREDRAFT_178225
Cluster1	novel.2836
Cluster1	CHLREDRAFT_190450
Cluster1	CHLREDRAFT_186481
Cluster1	CHLREDRAFT_77454
Cluster1	novel.2308
Cluster1	CHLREDRAFT_173694
Cluster1	CHLREDRAFT_106648
Cluster1	novel.3464
Cluster1	CHLREDRAFT_114155
Cluster1	CHLREDRAFT_178953
Cluster1	CHLREDRAFT_206223
Cluster1	CHLREDRAFT_144493
Cluster1	CHLREDRAFT_150959
Cluster1	CHLREDRAFT_196472
Cluster1	CHLREDRAFT_141176
Cluster1	novel.702
Cluster1	novel.3937
Cluster1	CHLREDRAFT_151334
Cluster1	CHLREDRAFT_177526
Cluster1	CHLREDRAFT_109250
Cluster1	novel.2459
Cluster1	CHLREDRAFT_139981
Cluster1	CHLREDRAFT_194304
Cluster1	CHLREDRAFT_171053
Cluster1	CHLREDRAFT_168638
Cluster1	CHLREDRAFT_168339
Cluster1	CHLREDRAFT_131439
Cluster1	novel.2801
Cluster1	CHLREDRAFT_142134
Cluster1	CHLREDRAFT_188997
Cluster1	CHLREDRAFT_196824
Cluster1	novel.1357
Cluster1	novel.252
Cluster1	CHLREDRAFT_151646
Cluster1	CHLREDRAFT_180766
Cluster1	CHLREDRAFT_151936
Cluster1	CHLREDRAFT_170707
Cluster1	CHLREDRAFT_193689
Cluster1	CHLREDRAFT_115546
Cluster1	novel.1772
Cluster1	novel.4222
Cluster1	novel.4088
Cluster1	CHLREDRAFT_131444
Cluster1	CHLREDRAFT_196910
Cluster1	novel.974
Cluster1	CHLREDRAFT_185789
Cluster1	CHLREDRAFT_176524
Cluster1	CHLREDRAFT_152697
Cluster1	CHLREDRAFT_118908
Cluster1	CHLREDRAFT_188921
Cluster1	CHLREDRAFT_192924
Cluster1	novel.1024
Cluster1	CHLREDRAFT_188583
Cluster1	CHLREDRAFT_167734
Cluster1	novel.4175
Cluster1	CHLREDRAFT_205720
Cluster1	CHLREDRAFT_195494
Cluster1	CHLREDRAFT_172938
Cluster1	CHLREDRAFT_192371
Cluster1	CHLREDRAFT_120230
Cluster1	novel.1742
Cluster1	CHLREDRAFT_183252
Cluster1	CHLREDRAFT_13480
Cluster1	CHLREDRAFT_166834
Cluster1	CHLREDRAFT_6823
Cluster1	CHLREDRAFT_153443
Cluster1	novel.3648
Cluster1	CHLREDRAFT_166890
Cluster1	CHLREDRAFT_179338
Cluster1	CHLREDRAFT_186419
Cluster1	CHLREDRAFT_148156
Cluster1	CHLREDRAFT_151844
Cluster1	CHLREDRAFT_191228
Cluster1	CHLREDRAFT_172671
Cluster1	CHLREDRAFT_169483
Cluster1	CHLREDRAFT_147805
Cluster1	novel.3554
Cluster1	CHLREDRAFT_166025
Cluster1	CHLREDRAFT_98480
Cluster1	CHLREDRAFT_192166
Cluster1	CHLREDRAFT_38137
Cluster1	CHLREDRAFT_111701
Cluster1	CHLREDRAFT_152863
Cluster1	CHLREDRAFT_183273
Cluster1	CHLREDRAFT_191884
Cluster1	CHLREDRAFT_144255
Cluster1	CHLREDRAFT_195007
Cluster1	novel.2073
Cluster1	novel.3709
Cluster1	CHLREDRAFT_150043
Cluster1	CHLREDRAFT_205969
Cluster1	CHLREDRAFT_176359
Cluster1	CHLREDRAFT_145913
Cluster1	novel.2712
Cluster1	CHLREDRAFT_146449
Cluster1	CHLREDRAFT_143448
Cluster1	CHLREDRAFT_166616
Cluster1	CHLREDRAFT_176879
Cluster1	CHLREDRAFT_145784
Cluster1	CHLREDRAFT_96534
Cluster1	CHLREDRAFT_149722
Cluster1	CHLREDRAFT_192937
Cluster1	CHLREDRAFT_192908
Cluster1	CHLREDRAFT_189163
Cluster1	novel.1628
Cluster1	CHLREDRAFT_193135
Cluster1	CHLREDRAFT_150042
Cluster1	novel.2634
Cluster1	novel.1464
Cluster1	CHLREDRAFT_133000
Cluster1	ENSRNA049437210
Cluster1	CHLREDRAFT_178384
Cluster1	CHLREDRAFT_169031
Cluster1	CHLREDRAFT_173978
Cluster1	CHLREDRAFT_168709
Cluster1	novel.2222
Cluster1	CHLREDRAFT_39642
Cluster1	CHLREDRAFT_187283
Cluster1	CHLREDRAFT_141994
Cluster1	CHLREDRAFT_150711
Cluster1	CHLREDRAFT_169645
Cluster1	CHLREDRAFT_9822
Cluster1	CHLREDRAFT_168655
Cluster1	CHLREDRAFT_180274
Cluster1	CHLREDRAFT_145404
Cluster1	CHLREDRAFT_167152
Cluster1	CHLREDRAFT_119724
Cluster1	novel.410
Cluster1	CHLREDRAFT_192795
Cluster1	CHLREDRAFT_187812
Cluster1	CHLREDRAFT_172442
Cluster1	CHLREDRAFT_164741
Cluster1	CHLREDRAFT_144509
Cluster1	CHLREDRAFT_187754
Cluster1	CHLREDRAFT_143868
Cluster1	CHLREDRAFT_175699
Cluster1	CHLREDRAFT_170351
Cluster1	novel.4547
Cluster1	CHLREDRAFT_180777
Cluster1	CHLREDRAFT_167758
Cluster1	CHLREDRAFT_196688
Cluster1	CHLREDRAFT_206046
Cluster1	novel.3225
Cluster1	CHLREDRAFT_150540
Cluster1	novel.2669
Cluster1	CHLREDRAFT_101282
Cluster1	CHLREDRAFT_193168
Cluster1	CHLREDRAFT_178158
Cluster1	CHLREDRAFT_196713
Cluster1	CHLREDRAFT_169010
Cluster1	novel.1623
Cluster1	CHLREDRAFT_154332
Cluster1	CHLREDRAFT_143717
Cluster1	CHLREDRAFT_101274
Cluster1	CHLREDRAFT_193638
Cluster1	novel.2401
Cluster1	CHLREDRAFT_179934
Cluster1	CHLREDRAFT_103408
Cluster1	novel.83
Cluster1	CHLREDRAFT_136082
Cluster1	CHLREDRAFT_148392
Cluster1	novel.2239
Cluster1	CHLREDRAFT_191866
Cluster1	CHLREDRAFT_166940
Cluster1	CHLREDRAFT_194958
Cluster1	CHLREDRAFT_189809
Cluster1	CHLREDRAFT_174030
Cluster1	novel.1654
Cluster1	novel.2931
Cluster1	novel.1292
Cluster1	CHLREDRAFT_25877
Cluster1	CHLREDRAFT_20645
Cluster1	novel.3252
Cluster1	novel.3615
Cluster1	novel.925
Cluster1	CHLREDRAFT_193914
Cluster1	CHLREDRAFT_149890
Cluster1	novel.4198
Cluster1	novel.4532
Cluster1	CHLREDRAFT_192177
Cluster1	CHLREDRAFT_183118
Cluster1	novel.42
Cluster1	CHLREDRAFT_184801
Cluster1	CHLREDRAFT_179969
Cluster1	CHLREDRAFT_151685
Cluster1	CHLREDRAFT_145512
Cluster1	CHLREDRAFT_168604
Cluster1	CHLREDRAFT_146104
Cluster1	CHLREDRAFT_114243
Cluster1	CHLREDRAFT_169112
Cluster1	CHLREDRAFT_181694
Cluster1	CHLREDRAFT_153968
Cluster1	CHLREDRAFT_152894
Cluster1	CHLREDRAFT_173029
Cluster1	CHLREDRAFT_119116
Cluster1	CHLREDRAFT_20444
Cluster1	CHLREDRAFT_11559
Cluster1	CHLREDRAFT_141684
Cluster1	CHLREDRAFT_144024
Cluster1	CHLREDRAFT_172808
Cluster1	novel.3340
Cluster1	CHLREDRAFT_152884
Cluster1	CHLREDRAFT_188095
Cluster1	CHLREDRAFT_141930
Cluster1	CHLREDRAFT_165982
Cluster1	CHLREDRAFT_196714
Cluster1	CHLREDRAFT_150752
Cluster1	CHLREDRAFT_141125
Cluster1	CHLREDRAFT_187466
Cluster1	CHLREDRAFT_171976
Cluster1	CHLREDRAFT_121559
Cluster1	CHLREDRAFT_175931
Cluster1	CHLREDRAFT_195136
Cluster1	novel.844
Cluster1	CHLREDRAFT_148405
Cluster1	CHLREDRAFT_119237
Cluster1	CHLREDRAFT_170874
Cluster1	novel.1813
Cluster1	CHLREDRAFT_152654
Cluster1	CHLREDRAFT_195369
Cluster1	novel.1851
Cluster1	CHLREDRAFT_188464
Cluster1	CHLREDRAFT_60444
Cluster1	CHLREDRAFT_151387
Cluster1	CHLREDRAFT_182582
Cluster1	CHLREDRAFT_205877
Cluster1	CHLREDRAFT_182932
Cluster1	CHLREDRAFT_155869
Cluster1	CHLREDRAFT_36709
Cluster1	CHLREDRAFT_186959
Cluster1	CHLREDRAFT_190138
Cluster1	CHLREDRAFT_128310
Cluster1	CHLREDRAFT_59715
Cluster1	CHLREDRAFT_173918
Cluster1	CHLREDRAFT_191638
Cluster1	CHLREDRAFT_174942
Cluster1	CHLREDRAFT_152871
Cluster1	CHLREDRAFT_178366
Cluster1	CHLREDRAFT_168667
Cluster1	CHLREDRAFT_193456
Cluster1	CHLREDRAFT_172201
Cluster1	novel.2993
Cluster1	CHLREDRAFT_118081
Cluster1	CHLREDRAFT_149110
Cluster1	CHLREDRAFT_191560
Cluster1	CHLREDRAFT_146441
Cluster1	CHLREDRAFT_149830
Cluster1	novel.2854
Cluster1	CHLREDRAFT_184156
Cluster1	novel.2929
Cluster1	CHLREDRAFT_170294
Cluster1	CHLREDRAFT_144914
Cluster1	CHLREDRAFT_104774
Cluster1	CHLREDRAFT_175024
Cluster1	novel.2053
Cluster1	CHLREDRAFT_186803
Cluster1	CHLREDRAFT_194967
Cluster1	CHLREDRAFT_194494
Cluster1	CHLREDRAFT_179428
Cluster1	novel.1342
Cluster1	CHLREDRAFT_133691
Cluster1	CHLREDRAFT_205991
Cluster1	novel.3957
Cluster1	CHLREDRAFT_187500
Cluster1	CHLREDRAFT_149710
Cluster1	CHLREDRAFT_191951
Cluster1	CHLREDRAFT_148087
Cluster1	novel.1739
Cluster1	CHLREDRAFT_166298
Cluster1	CHLREDRAFT_166819
Cluster1	CHLREDRAFT_11299
Cluster1	CHLREDRAFT_174681
Cluster1	CHLREDRAFT_144656
Cluster1	CHLREDRAFT_205509
Cluster1	CHLREDRAFT_192884
Cluster1	CHLREDRAFT_194836
Cluster1	CHLREDRAFT_180184
Cluster1	CHLREDRAFT_119250
Cluster1	CHLREDRAFT_165144
Cluster1	CHLREDRAFT_188423
Cluster1	CHLREDRAFT_194521
Cluster1	novel.3665
Cluster1	CHLREDRAFT_205987
Cluster1	CHLREDRAFT_173633
Cluster1	CHLREDRAFT_205880
Cluster1	CHLREDRAFT_142731
Cluster1	CHLREDRAFT_190644
Cluster1	novel.1379
Cluster1	CHLREDRAFT_188591
Cluster1	CHLREDRAFT_152481
Cluster1	CHLREDRAFT_186828
Cluster1	CHLREDRAFT_95650
Cluster1	novel.3440
Cluster1	CHLREDRAFT_184037
Cluster1	CHLREDRAFT_176163
Cluster1	CHLREDRAFT_181808
Cluster1	novel.3889
Cluster1	novel.3048
Cluster1	CHLREDRAFT_192195
Cluster1	CHLREDRAFT_183421
Cluster1	CHLREDRAFT_187115
Cluster1	CHLREDRAFT_147817
Cluster1	CHLREDRAFT_177563
Cluster1	novel.2049
Cluster1	novel.4445
Cluster1	CHLREDRAFT_144558
Cluster1	novel.1207
Cluster1	novel.3396
Cluster1	CHLREDRAFT_144191
Cluster1	CHLREDRAFT_206209
Cluster1	novel.4446
Cluster1	novel.1078
Cluster1	CHLREDRAFT_152027
Cluster1	CHLREDRAFT_179663
Cluster1	CHLREDRAFT_179210
Cluster1	CHLREDRAFT_171141
Cluster1	CHLREDRAFT_189763
Cluster1	CHLREDRAFT_142638
Cluster1	CHLREDRAFT_193399
Cluster1	novel.572
Cluster1	CHLREDRAFT_154586
Cluster1	CHLREDRAFT_172355
Cluster1	novel.3178
Cluster1	CHLREDRAFT_142407
Cluster1	CHLREDRAFT_190092
Cluster1	CHLREDRAFT_187970
Cluster1	CHLREDRAFT_146133
Cluster1	novel.2752
Cluster1	CHLREDRAFT_177885
Cluster1	CHLREDRAFT_148404
Cluster1	CHLREDRAFT_145855
Cluster1	CHLREDRAFT_170565
Cluster1	CHLREDRAFT_193261
Cluster1	CHLREDRAFT_148532
Cluster1	CHLREDRAFT_187786
Cluster1	CHLREDRAFT_141287
Cluster1	CHLREDRAFT_98519
Cluster1	CHLREDRAFT_143572
Cluster1	CHLREDRAFT_120019
Cluster1	CHLREDRAFT_192178
Cluster1	novel.3732
Cluster1	CHLREDRAFT_192914
Cluster1	CHLREDRAFT_165774
Cluster1	CHLREDRAFT_72099
Cluster1	CHLREDRAFT_169932
Cluster1	CHLREDRAFT_143742
Cluster1	CHLREDRAFT_172301
Cluster1	novel.874
Cluster1	CHLREDRAFT_194658
Cluster1	novel.1753
Cluster1	novel.2485
Cluster1	novel.3961
Cluster1	CHLREDRAFT_143968
Cluster1	CHLREDRAFT_95256
Cluster1	novel.3742
Cluster1	CHLREDRAFT_189752
Cluster1	CHLREDRAFT_118751
Cluster1	CHLREDRAFT_134455
Cluster1	CHLREDRAFT_134519
Cluster1	CHLREDRAFT_166106
Cluster1	CHLREDRAFT_142013
Cluster1	novel.4163
Cluster1	CHLREDRAFT_179601
Cluster1	novel.3050
Cluster1	CHLREDRAFT_152079
Cluster1	CHLREDRAFT_190773
Cluster1	CHLREDRAFT_175034
Cluster1	CHLREDRAFT_188967
Cluster1	CHLREDRAFT_196036
Cluster1	CHLREDRAFT_180258
Cluster1	CHLREDRAFT_155124
Cluster2	CHLREDRAFT_187807
Cluster2	novel.1175
Cluster2	CHLREDRAFT_151826
Cluster2	novel.2174
Cluster2	CHLREDRAFT_196936
Cluster2	CHLREDRAFT_120756
Cluster2	CHLREDRAFT_184610
Cluster2	CHLREDRAFT_178235
Cluster2	novel.833
Cluster2	CHLREDRAFT_195078
Cluster2	CHLREDRAFT_185462
Cluster2	novel.160
Cluster2	novel.1800
Cluster2	CHLREDRAFT_166730
Cluster2	CHLREDRAFT_176517
Cluster2	CHLREDRAFT_192581
Cluster2	CHLREDRAFT_176815
Cluster2	CHLREDRAFT_178899
Cluster2	CHLREDRAFT_180819
Cluster2	novel.1955
Cluster2	novel.1702
Cluster2	CHLREDRAFT_142852
Cluster2	novel.35
Cluster2	novel.309
Cluster2	novel.2418
Cluster2	novel.120
Cluster2	novel.1961
Cluster2	novel.1073
Cluster2	CHLREDRAFT_189470
Cluster2	novel.2595
Cluster2	novel.1297
Cluster2	CHLREDRAFT_186937
Cluster2	novel.3343
Cluster2	novel.3339
Cluster2	novel.3102
Cluster2	novel.1519
Cluster2	novel.146
Cluster2	CHLREDRAFT_205688
Cluster2	novel.2852
Cluster2	CHLREDRAFT_206222
Cluster2	novel.2657
Cluster2	CHLREDRAFT_187842
Cluster2	CHLREDRAFT_179628
Cluster2	novel.3575
Cluster2	DAA00957
Cluster2	novel.74
Cluster2	CHLREDRAFT_173146
Cluster2	CHLREDRAFT_174358
Cluster2	CHLREDRAFT_174609
Cluster2	CHLREDRAFT_145526
Cluster2	CHLREDRAFT_130996
Cluster2	CHLREDRAFT_112975
Cluster2	novel.2269
Cluster2	novel.1541
Cluster2	CHLREDRAFT_168306
Cluster2	CHLREDRAFT_169174
Cluster2	novel.2377
Cluster2	CHLREDRAFT_116226
Cluster2	CHLREDRAFT_195228
Cluster2	CHLREDRAFT_195575
Cluster2	novel.1
Cluster2	DAA00907
Cluster2	DAA00918
Cluster2	DAA00926
Cluster2	DAA00939
Cluster2	DAA00953
Cluster2	novel.2020
Cluster2	CHLREDRAFT_187532
Cluster2	CHLREDRAFT_157910
Cluster2	CHLREDRAFT_191441
Cluster2	novel.2611
Cluster2	CHLREDRAFT_32852
Cluster2	CHLREDRAFT_193827
Cluster2	CHLREDRAFT_140948
Cluster2	CHLREDRAFT_187819
Cluster2	CHLREDRAFT_145631
Cluster2	CHLREDRAFT_187629
Cluster2	CHLREDRAFT_170024
Cluster2	novel.1222
Cluster2	novel.3819
Cluster2	CHLREDRAFT_183959
Cluster2	CHLREDRAFT_143365
Cluster2	CHLREDRAFT_27658
Cluster2	CHLREDRAFT_159999
Cluster2	CHLREDRAFT_185598
Cluster2	CHLREDRAFT_132881
Cluster2	CHLREDRAFT_205510
Cluster2	novel.3801
Cluster2	CHLREDRAFT_193711
Cluster2	CHLREDRAFT_182746
Cluster2	CHLREDRAFT_193511
Cluster2	CHLREDRAFT_196024
Cluster2	CHLREDRAFT_142661
Cluster2	EPCRG00000000020
Cluster2	EPCRG00000000009
Cluster2	DAA00930
Cluster2	novel.4336
Cluster2	CHLREDRAFT_118364
Cluster2	CHLREDRAFT_139957
Cluster2	DAA00931
Cluster2	DAA00954
Cluster2	DAA00946
Cluster2	DAA00942
Cluster2	DAA00948
Cluster2	DAA00921
Cluster2	DAA00947
Cluster2	DAA00960
Cluster2	DAA01543
Cluster2	DAA00919
Cluster2	DAA00935
Cluster2	DAA00910
Cluster2	DAA00911
Cluster2	DAA00925
Cluster2	DAA00916
Cluster2	DAA00970
Cluster2	DAA00969
Cluster2	AAB93441
Cluster2	DAA00920
Cluster2	DAA00909
Cluster2	CHLREDRAFT_182302
Cluster2	CHLREDRAFT_182709
Cluster2	CHLREDRAFT_150247
Cluster2	CHLREDRAFT_184214
Cluster2	CHLREDRAFT_132905
Cluster2	CHLREDRAFT_188942
Cluster2	AAB93447
Cluster2	EPCRG00000000045
Cluster2	novel.2438
Cluster2	CHLREDRAFT_185193
Cluster2	novel.3395
Cluster2	CHLREDRAFT_195352
Cluster2	CHLREDRAFT_188593
Cluster2	CHLREDRAFT_191987
Cluster2	CHLREDRAFT_186610
Cluster2	novel.3561
Cluster2	CHLREDRAFT_195270
Cluster2	CHLREDRAFT_157330
Cluster2	DAA00968
Cluster2	DAA00961
Cluster2	CHLREDRAFT_196820
Cluster2	novel.916
Cluster2	CHLREDRAFT_115017
Cluster2	CHLREDRAFT_152047
Cluster2	CHLREDRAFT_103983
Cluster2	CHLREDRAFT_183192
Cluster2	CHLREDRAFT_178913
Cluster2	novel.3355
Cluster2	CHLREDRAFT_184181
Cluster2	CHLREDRAFT_166903
Cluster2	novel.1673
Cluster2	novel.3025
Cluster2	CHLREDRAFT_182825
Cluster2	CHLREDRAFT_187982
Cluster2	CHLREDRAFT_181875
Cluster2	novel.3424
Cluster2	novel.4029
Cluster2	CHLREDRAFT_177721
Cluster2	CHLREDRAFT_205734
Cluster2	CHLREDRAFT_118203
Cluster2	CHLREDRAFT_189710
Cluster2	CHLREDRAFT_143863
Cluster2	novel.467
Cluster2	CHLREDRAFT_179162
Cluster2	CHLREDRAFT_195121
Cluster2	CHLREDRAFT_190511
Cluster2	novel.3543
Cluster2	CHLREDRAFT_21465
Cluster2	CHLREDRAFT_107085
Cluster2	CHLREDRAFT_193059
Cluster2	CHLREDRAFT_165849
Cluster2	CHLREDRAFT_168931
Cluster2	DAA00944
Cluster2	DAA00945
Cluster2	DAA00906
Cluster2	DAA00938
Cluster2	DAA00955
Cluster2	DAA00928
Cluster2	DAA00934
Cluster2	DAA00914
Cluster2	DAA00912
Cluster2	DAA00929
Cluster2	DAA00956
Cluster2	DAA00927
Cluster2	DAA00965
Cluster2	DAA00908
Cluster2	DAA00904
Cluster2	DAA00959
Cluster2	DAA00913
Cluster2	DAA00964
Cluster2	DAA00915
Cluster2	DAA00967
Cluster2	DAA00924
Cluster2	DAA00950
Cluster2	DAA01471
Cluster2	DAA00949
Cluster2	DAA00966
Cluster2	DAA00958
Cluster2	DAA00962
Cluster2	DAA00940
Cluster2	DAA00933
Cluster2	DAA00951
Cluster2	DAA00937
Cluster2	DAA00917
Cluster2	DAA00943
Cluster2	DAA00905
Cluster2	DAA00936
Cluster2	CHLREDRAFT_183265
Cluster2	CHLREDRAFT_113366
Cluster2	CHLREDRAFT_193060
Cluster2	novel.1123
Cluster2	CHLREDRAFT_113394
Cluster2	CHLREDRAFT_173857
Cluster2	novel.1404
Cluster2	CHLREDRAFT_77600
Cluster2	novel.2547
Cluster2	novel.1405
Cluster2	novel.2368
Cluster2	CHLREDRAFT_169505
Cluster2	CHLREDRAFT_194988
Cluster2	CHLREDRAFT_192969
Cluster2	CHLREDRAFT_189273
Cluster2	CHLREDRAFT_177851
Cluster2	CHLREDRAFT_154723
Cluster2	CHLREDRAFT_169145
Cluster2	CHLREDRAFT_192533
Cluster2	CHLREDRAFT_168182
Cluster2	CHLREDRAFT_173987
Cluster2	CHLREDRAFT_182939
Cluster2	CHLREDRAFT_142107
Cluster2	CHLREDRAFT_190604
Cluster2	novel.1927
Cluster2	CHLREDRAFT_205675
Cluster2	CHLREDRAFT_170090
Cluster2	CHLREDRAFT_152129
Cluster2	novel.2236
Cluster2	CHLREDRAFT_206203
Cluster2	CHLREDRAFT_156994
Cluster2	novel.3038
Cluster2	CHLREDRAFT_192256
Cluster2	CHLREDRAFT_161860
Cluster2	novel.3525
Cluster2	novel.1562
Cluster2	CHLREDRAFT_24120
Cluster2	CHLREDRAFT_162021
Cluster2	CHLREDRAFT_169394
Cluster2	CHLREDRAFT_149000
Cluster2	novel.113
Cluster2	novel.378
Cluster2	novel.3322
Cluster2	CHLREDRAFT_162043
Cluster2	CHLREDRAFT_181852
Cluster2	CHLREDRAFT_163282
Cluster2	novel.2940
Cluster2	CHLREDRAFT_186566
Cluster2	novel.4077
Cluster2	CHLREDRAFT_173133
Cluster2	novel.2696
Cluster2	CHLREDRAFT_150539
Cluster2	novel.2626
Cluster2	novel.101
Cluster2	CHLREDRAFT_162196
Cluster2	novel.690
Cluster2	novel.724
Cluster2	CHLREDRAFT_160431
Cluster2	CHLREDRAFT_154894
Cluster2	CHLREDRAFT_174857
Cluster2	CHLREDRAFT_205668
Cluster2	CHLREDRAFT_171348
Cluster2	novel.4412
Cluster2	CHLREDRAFT_190937
Cluster2	CHLREDRAFT_141568
Cluster2	CHLREDRAFT_155028
Cluster2	CHLREDRAFT_195950
Cluster2	CHLREDRAFT_119311
Cluster2	CHLREDRAFT_168043
Cluster2	CHLREDRAFT_188751
Cluster2	novel.366
Cluster2	CHLREDRAFT_190708
Cluster2	CHLREDRAFT_150763
Cluster2	CHLREDRAFT_151172
Cluster2	CHLREDRAFT_153780
Cluster2	CHLREDRAFT_205522
Cluster2	CHLREDRAFT_194078
Cluster2	CHLREDRAFT_192194
Cluster2	CHLREDRAFT_181746
Cluster2	CHLREDRAFT_107862
Cluster2	CHLREDRAFT_192574
Cluster2	CHLREDRAFT_192210
Cluster2	CHLREDRAFT_128005
Cluster2	novel.1520
Cluster2	CHLREDRAFT_191464
Cluster2	CHLREDRAFT_141595
Cluster2	CHLREDRAFT_192098
Cluster2	CHLREDRAFT_189299
Cluster2	novel.3626
Cluster2	novel.2107
Cluster2	CHLREDRAFT_205532
Cluster2	CHLREDRAFT_171390
Cluster2	novel.2649
Cluster2	novel.650
Cluster2	novel.1442
Cluster2	CHLREDRAFT_193334
Cluster2	CHLREDRAFT_159291
Cluster2	CHLREDRAFT_111715
Cluster2	CHLREDRAFT_131777
Cluster2	CHLREDRAFT_154748
Cluster2	CHLREDRAFT_182126
Cluster2	CHLREDRAFT_173135
Cluster2	CHLREDRAFT_184818
Cluster2	CHLREDRAFT_158244
Cluster2	CHLREDRAFT_193021
Cluster2	CHLREDRAFT_159032
Cluster2	CHLREDRAFT_184342
Cluster2	CHLREDRAFT_182946
Cluster2	CHLREDRAFT_167112
Cluster2	CHLREDRAFT_185300
Cluster2	CHLREDRAFT_177644
Cluster2	CHLREDRAFT_145639
Cluster2	novel.1613
Cluster2	CHLREDRAFT_94475
Cluster2	novel.3021
Cluster2	CHLREDRAFT_168679
Cluster2	CHLREDRAFT_167592
Cluster2	CHLREDRAFT_176946
Cluster2	CHLREDRAFT_194492
Cluster2	CHLREDRAFT_148088
Cluster2	CHLREDRAFT_171013
Cluster2	novel.2819
Cluster2	CHLREDRAFT_195789
Cluster2	CHLREDRAFT_186304
Cluster2	CHLREDRAFT_193336
Cluster2	CHLREDRAFT_93901
Cluster2	CHLREDRAFT_114154
Cluster2	CHLREDRAFT_205937
Cluster2	CHLREDRAFT_151469
Cluster2	CHLREDRAFT_186461
Cluster2	CHLREDRAFT_78928
Cluster2	CHLREDRAFT_169048
Cluster2	CHLREDRAFT_188795
Cluster2	CHLREDRAFT_79042
Cluster2	CHLREDRAFT_196400
Cluster2	CHLREDRAFT_205932
Cluster2	CHLREDRAFT_182898
Cluster2	CHLREDRAFT_145397
Cluster2	novel.1884
Cluster2	CHLREDRAFT_141397
Cluster2	novel.3723
Cluster2	CHLREDRAFT_146772
Cluster2	novel.1446
Cluster2	CHLREDRAFT_183540
Cluster2	CHLREDRAFT_71905
Cluster2	CHLREDRAFT_93298
Cluster2	novel.1736
Cluster2	novel.1197
Cluster2	novel.3724
Cluster2	CHLREDRAFT_173207
Cluster2	CHLREDRAFT_193031
Cluster2	CHLREDRAFT_149803
Cluster2	novel.2014
Cluster2	CHLREDRAFT_184669
Cluster2	novel.3808
Cluster2	CHLREDRAFT_191111
Cluster2	novel.1084
Cluster2	CHLREDRAFT_154681
Cluster2	CHLREDRAFT_117999
Cluster2	CHLREDRAFT_148583
Cluster2	CHLREDRAFT_144366
Cluster2	CHLREDRAFT_194324
Cluster2	novel.648
Cluster2	CHLREDRAFT_144649
Cluster2	CHLREDRAFT_152712
Cluster2	CHLREDRAFT_184988
Cluster2	CHLREDRAFT_175565
Cluster2	CHLREDRAFT_133143
Cluster2	CHLREDRAFT_178885
Cluster2	CHLREDRAFT_143658
Cluster2	CHLREDRAFT_187927
Cluster2	CHLREDRAFT_147348
Cluster2	CHLREDRAFT_117112
Cluster2	CHLREDRAFT_151979
Cluster2	CHLREDRAFT_184415
Cluster2	CHLREDRAFT_151421
Cluster2	CHLREDRAFT_150376
Cluster2	CHLREDRAFT_96857
Cluster2	CHLREDRAFT_119551
Cluster2	novel.1071
Cluster2	CHLREDRAFT_182793
Cluster2	CHLREDRAFT_136677
Cluster2	novel.134
Cluster2	novel.4117
Cluster2	CHLREDRAFT_154186
Cluster2	CHLREDRAFT_175950
Cluster2	CHLREDRAFT_94998
Cluster2	CHLREDRAFT_190737
Cluster2	CHLREDRAFT_156377
Cluster2	CHLREDRAFT_183576
Cluster2	novel.284
Cluster2	CHLREDRAFT_177386
Cluster2	CHLREDRAFT_182757
Cluster2	novel.675
Cluster2	novel.4249
Cluster2	CHLREDRAFT_186228
Cluster2	CHLREDRAFT_147020
Cluster2	CHLREDRAFT_194662
Cluster2	CHLREDRAFT_191679
Cluster2	CHLREDRAFT_156768
Cluster2	CHLREDRAFT_185637
Cluster2	CHLREDRAFT_154065
Cluster2	novel.1462
Cluster2	CHLREDRAFT_78171
Cluster2	CHLREDRAFT_188988
Cluster2	CHLREDRAFT_184402
Cluster2	CHLREDRAFT_150799
Cluster2	CHLREDRAFT_105267
Cluster2	CHLREDRAFT_157919
Cluster2	CHLREDRAFT_170063
Cluster2	CHLREDRAFT_180630
Cluster2	novel.2850
Cluster2	CHLREDRAFT_189475
Cluster2	novel.495
Cluster2	CHLREDRAFT_190884
Cluster2	CHLREDRAFT_150254
Cluster2	novel.2118
Cluster2	CHLREDRAFT_145708
Cluster2	CHLREDRAFT_120309
Cluster2	CHLREDRAFT_141993
Cluster2	novel.4104
Cluster2	CHLREDRAFT_180460
Cluster2	novel.3291
Cluster2	CHLREDRAFT_188205
Cluster2	novel.1242
Cluster2	novel.379
Cluster2	CHLREDRAFT_7611
Cluster2	CHLREDRAFT_161646
Cluster2	CHLREDRAFT_116803
Cluster2	CHLREDRAFT_185418
Cluster2	CHLREDRAFT_131003
Cluster2	CHLREDRAFT_158444
Cluster2	CHLREDRAFT_189429
Cluster2	CHLREDRAFT_147722
Cluster2	novel.3954
Cluster2	CHLREDRAFT_192094
Cluster2	novel.2731
Cluster2	novel.2646
Cluster2	CHLREDRAFT_183703
Cluster2	novel.2458
Cluster2	CHLREDRAFT_192532
Cluster2	CHLREDRAFT_173750
Cluster2	novel.193
Cluster2	novel.3299
Cluster2	CHLREDRAFT_181331
Cluster2	novel.2207
Cluster2	novel.2041
Cluster2	CHLREDRAFT_192239
Cluster2	CHLREDRAFT_190539
Cluster2	CHLREDRAFT_144551
Cluster2	novel.973
Cluster2	novel.791
Cluster2	novel.1644
Cluster2	novel.47
Cluster2	CHLREDRAFT_184005
Cluster2	CHLREDRAFT_145466
Cluster2	CHLREDRAFT_178039
Cluster2	CHLREDRAFT_186176
Cluster2	novel.529
Cluster2	CHLREDRAFT_155883
Cluster2	novel.428
Cluster2	novel.1126
Cluster2	novel.1629
Cluster2	novel.1721
Cluster2	CHLREDRAFT_159843
Cluster2	CHLREDRAFT_170982
Cluster2	CHLREDRAFT_181357
Cluster2	CHLREDRAFT_168076
Cluster2	CHLREDRAFT_97227
Cluster2	CHLREDRAFT_195547
Cluster2	CHLREDRAFT_194856
Cluster2	CHLREDRAFT_178371
Cluster2	novel.4284
Cluster2	ENSRNA049446512
Cluster2	novel.3320
Cluster2	novel.4386
Cluster2	CHLREDRAFT_190323
Cluster2	CHLREDRAFT_195325
Cluster2	CHLREDRAFT_185782
Cluster2	novel.1652
Cluster2	novel.1788
Cluster2	CHLREDRAFT_147468
Cluster2	novel.580
Cluster2	CHLREDRAFT_7214
Cluster2	CHLREDRAFT_142698
Cluster2	CHLREDRAFT_184668
Cluster2	novel.1127
Cluster2	CHLREDRAFT_168957
Cluster2	novel.2811
Cluster2	CHLREDRAFT_195550
Cluster2	CHLREDRAFT_195076
Cluster2	CHLREDRAFT_164558
Cluster2	novel.1912
Cluster2	CHLREDRAFT_159643
Cluster2	CHLREDRAFT_175573
Cluster2	CHLREDRAFT_187475
Cluster2	CHLREDRAFT_163013
Cluster2	CHLREDRAFT_152448
Cluster2	novel.474
Cluster2	CHLREDRAFT_142092
Cluster2	CHLREDRAFT_169700
Cluster2	CHLREDRAFT_59969
Cluster2	novel.2655
Cluster2	CHLREDRAFT_191668
Cluster2	novel.3822
Cluster2	CHLREDRAFT_196328
Cluster2	CHLREDRAFT_117641
Cluster2	CHLREDRAFT_206248
Cluster2	CHLREDRAFT_168060
Cluster2	novel.2046
Cluster2	CHLREDRAFT_188723
Cluster2	CHLREDRAFT_187716
Cluster2	CHLREDRAFT_187117
Cluster2	CHLREDRAFT_183361
Cluster2	CHLREDRAFT_154132
Cluster2	CHLREDRAFT_180281
Cluster2	CHLREDRAFT_148562
Cluster2	CHLREDRAFT_187415
Cluster2	CHLREDRAFT_195065
Cluster2	CHLREDRAFT_133208
Cluster2	CHLREDRAFT_183412
Cluster2	CHLREDRAFT_181931
Cluster2	novel.1194
Cluster2	CHLREDRAFT_184021
Cluster2	CHLREDRAFT_186011
Cluster2	CHLREDRAFT_103770
Cluster2	CHLREDRAFT_190503
Cluster2	CHLREDRAFT_115518
Cluster2	CHLREDRAFT_196712
Cluster2	CHLREDRAFT_196612
Cluster2	CHLREDRAFT_183912
Cluster2	CHLREDRAFT_206126
Cluster2	novel.3152
Cluster2	CHLREDRAFT_127051
Cluster2	CHLREDRAFT_17930
Cluster2	CHLREDRAFT_182707
Cluster2	CHLREDRAFT_190291
Cluster2	CHLREDRAFT_77703
Cluster2	CHLREDRAFT_128114
Cluster2	CHLREDRAFT_136411
Cluster2	CHLREDRAFT_181854
Cluster2	CHLREDRAFT_185392
Cluster2	CHLREDRAFT_152943
Cluster2	CHLREDRAFT_205687
Cluster2	novel.345
Cluster2	CHLREDRAFT_145172
Cluster2	CHLREDRAFT_160073
Cluster2	CHLREDRAFT_141286
Cluster3	AAB93446
Cluster3	CHLREDRAFT_164097
Cluster3	CHLREDRAFT_183518
Cluster3	CHLREDRAFT_129809
Cluster3	CHLREDRAFT_154159
Cluster3	CHLREDRAFT_171285
Cluster3	novel.3845
Cluster3	CHLREDRAFT_104519
Cluster3	CHLREDRAFT_187054
Cluster3	novel.1205
Cluster3	CHLREDRAFT_188544
Cluster3	CHLREDRAFT_146091
Cluster3	novel.1941
Cluster3	CHLREDRAFT_189087
Cluster3	novel.3359
Cluster3	CHLREDRAFT_104310
Cluster3	CHLREDRAFT_24114
Cluster3	CHLREDRAFT_181502
Cluster3	novel.2154
Cluster3	CHLREDRAFT_142655
Cluster3	CHLREDRAFT_183926
Cluster3	novel.2736
Cluster3	CHLREDRAFT_189123
Cluster3	CHLREDRAFT_132204
Cluster3	CHLREDRAFT_105873
Cluster3	CHLREDRAFT_178053
Cluster3	CHLREDRAFT_184281
Cluster3	CHLREDRAFT_196411
Cluster3	CHLREDRAFT_187146
Cluster3	CHLREDRAFT_137973
Cluster3	CHLREDRAFT_191368
Cluster3	CHLREDRAFT_147520
Cluster3	CHLREDRAFT_132836
Cluster3	CHLREDRAFT_166554
Cluster3	CHLREDRAFT_145156
Cluster3	novel.1000
Cluster3	CHLREDRAFT_168220
Cluster3	CHLREDRAFT_118917
Cluster3	CHLREDRAFT_117624
Cluster3	CHLREDRAFT_98436
Cluster3	CHLREDRAFT_183372
Cluster3	CHLREDRAFT_194556
Cluster3	CHLREDRAFT_127639
Cluster3	CHLREDRAFT_165344
Cluster3	novel.334
Cluster3	CHLREDRAFT_161193
Cluster3	CHLREDRAFT_205881
Cluster3	CHLREDRAFT_186935
Cluster3	CHLREDRAFT_24471
Cluster3	CHLREDRAFT_138215
Cluster3	CHLREDRAFT_154041
Cluster3	novel.1905
Cluster3	EPCRG00000000017
Cluster3	novel.969
Cluster3	CHLREDRAFT_188470
Cluster3	CHLREDRAFT_182903
Cluster3	CHLREDRAFT_182136
Cluster3	CHLREDRAFT_185714
Cluster3	CHLREDRAFT_186977
Cluster3	CHLREDRAFT_108580
Cluster3	CHLREDRAFT_112209
Cluster3	novel.1948
Cluster3	CHLREDRAFT_97230
Cluster3	CHLREDRAFT_183316
Cluster3	novel.2081
Cluster3	CHLREDRAFT_167370
Cluster3	CHLREDRAFT_127770
Cluster3	CHLREDRAFT_183329
Cluster3	CHLREDRAFT_118694
Cluster3	CHLREDRAFT_133548
Cluster3	CHLREDRAFT_196031
Cluster3	novel.1565
Cluster3	novel.73
Cluster3	CHLREDRAFT_170820
Cluster3	novel.1580
Cluster3	CHLREDRAFT_174831
Cluster3	CHLREDRAFT_146334
Cluster3	CHLREDRAFT_154740
Cluster3	CHLREDRAFT_152306
Cluster3	novel.1117
Cluster3	novel.3073
Cluster3	CHLREDRAFT_206157
Cluster3	CHLREDRAFT_188785
Cluster3	CHLREDRAFT_108099
Cluster3	CHLREDRAFT_106481
Cluster3	CHLREDRAFT_12539
Cluster3	CHLREDRAFT_180779
Cluster3	CHLREDRAFT_189797
Cluster3	CHLREDRAFT_170678
Cluster3	CHLREDRAFT_145963
Cluster3	CHLREDRAFT_188937
Cluster3	CHLREDRAFT_164328
Cluster3	CHLREDRAFT_155627
Cluster3	CHLREDRAFT_186611
Cluster3	CHLREDRAFT_158421
Cluster3	CHLREDRAFT_191006
Cluster3	CHLREDRAFT_190371
Cluster3	CHLREDRAFT_172606
Cluster3	CHLREDRAFT_172329
Cluster3	CHLREDRAFT_8547
Cluster3	CHLREDRAFT_188455
Cluster3	CHLREDRAFT_206024
Cluster3	CHLREDRAFT_206138
Cluster3	CHLREDRAFT_150252
Cluster3	CHLREDRAFT_196072
Cluster3	CHLREDRAFT_190337
Cluster3	CHLREDRAFT_140415
Cluster3	CHLREDRAFT_175468
Cluster3	CHLREDRAFT_179567
Cluster3	CHLREDRAFT_145688
Cluster3	CHLREDRAFT_96432
Cluster3	CHLREDRAFT_108674
Cluster3	CHLREDRAFT_182461
Cluster3	novel.3916
Cluster3	CHLREDRAFT_104322
Cluster3	CHLREDRAFT_150589
Cluster3	CHLREDRAFT_169029
Cluster3	CHLREDRAFT_139850
Cluster3	CHLREDRAFT_145347
Cluster3	novel.3756
Cluster3	CHLREDRAFT_184617
Cluster3	CHLREDRAFT_183330
Cluster3	CHLREDRAFT_193762
Cluster3	CHLREDRAFT_188142
Cluster3	CHLREDRAFT_205865
Cluster3	CHLREDRAFT_135149
Cluster3	CHLREDRAFT_170015
Cluster3	CHLREDRAFT_156031
Cluster3	CHLREDRAFT_142091
Cluster3	ENSRNA049446765
Cluster3	novel.4276
Cluster3	novel.37
Cluster3	CHLREDRAFT_192018
Cluster3	novel.4371
Cluster3	novel.1216
Cluster3	CHLREDRAFT_148921
Cluster3	CHLREDRAFT_205874
Cluster3	novel.566
Cluster3	CHLREDRAFT_158702
Cluster3	novel.1408
Cluster3	novel.2276
Cluster3	CHLREDRAFT_182071
Cluster3	CHLREDRAFT_101588
Cluster3	CHLREDRAFT_177786
Cluster3	CHLREDRAFT_190718
Cluster3	CHLREDRAFT_195452
Cluster3	CHLREDRAFT_182890
Cluster3	novel.1861
Cluster3	novel.2593
Cluster3	novel.644
Cluster3	novel.503
Cluster3	CHLREDRAFT_172776
Cluster3	CHLREDRAFT_141336
Cluster3	CHLREDRAFT_137074
Cluster3	CHLREDRAFT_149957
Cluster3	novel.872
Cluster3	EPCRG00000000048
Cluster3	novel.4561
Cluster3	CHLREDRAFT_169865
Cluster3	EPCRG00000000052
Cluster3	CHLREDRAFT_182971
Cluster3	CHLREDRAFT_191144
Cluster3	CHLREDRAFT_184945
Cluster3	CHLREDRAFT_185945
Cluster3	CHLREDRAFT_146723
Cluster3	CHLREDRAFT_184200
Cluster3	CHLREDRAFT_195404
Cluster3	novel.4027
Cluster3	CHLREDRAFT_192364
Cluster3	CHLREDRAFT_150402
Cluster3	CHLREDRAFT_192916
Cluster3	CHLREDRAFT_158617
Cluster3	CHLREDRAFT_149080
Cluster3	CHLREDRAFT_83
Cluster3	novel.2891
Cluster3	EPCRG00000000051
Cluster3	novel.314
Cluster3	CHLREDRAFT_131824
Cluster3	CHLREDRAFT_164424
Cluster3	novel.3161
Cluster3	CHLREDRAFT_140260
Cluster3	CHLREDRAFT_135635
Cluster3	CHLREDRAFT_152106
Cluster3	novel.1512
Cluster3	CHLREDRAFT_129362
Cluster3	novel.2974
Cluster3	CHLREDRAFT_184508
Cluster3	CHLREDRAFT_195865
Cluster3	CHLREDRAFT_181872
Cluster3	CHLREDRAFT_191996
Cluster3	novel.2851
Cluster3	CHLREDRAFT_192837
Cluster3	novel.187
Cluster3	CHLREDRAFT_152041
Cluster3	CHLREDRAFT_205980
Cluster3	novel.3190
Cluster3	CHLREDRAFT_170412
Cluster3	CHLREDRAFT_192452
Cluster3	CHLREDRAFT_151307
Cluster3	CHLREDRAFT_178852
Cluster3	novel.636
Cluster3	CHLREDRAFT_194242
Cluster3	CHLREDRAFT_193898
Cluster3	CHLREDRAFT_103419
Cluster3	CHLREDRAFT_144369
Cluster3	CHLREDRAFT_166267
Cluster3	novel.1952
Cluster3	CHLREDRAFT_168690
Cluster3	CHLREDRAFT_171768
Cluster3	novel.591
Cluster3	CHLREDRAFT_169014
Cluster3	CHLREDRAFT_113717
Cluster3	CHLREDRAFT_152579
Cluster3	novel.922
Cluster3	novel.3839
Cluster3	novel.1407
Cluster3	novel.199
Cluster3	CHLREDRAFT_185299
Cluster3	novel.522
Cluster3	CHLREDRAFT_149109
Cluster3	CHLREDRAFT_194813
Cluster3	CHLREDRAFT_168618
Cluster3	CHLREDRAFT_146242
Cluster3	CHLREDRAFT_154254
Cluster3	CHLREDRAFT_189978
Cluster3	CHLREDRAFT_72981
Cluster3	novel.1782
Cluster3	CHLREDRAFT_171687
Cluster3	novel.1705
Cluster3	CHLREDRAFT_115645
Cluster3	CHLREDRAFT_195241
Cluster3	CHLREDRAFT_183658
Cluster3	CHLREDRAFT_147706
Cluster3	novel.348
Cluster3	CHLREDRAFT_173319
Cluster3	CHLREDRAFT_158459
Cluster3	CHLREDRAFT_143998
Cluster3	CHLREDRAFT_190621
Cluster3	CHLREDRAFT_147252
Cluster3	novel.3478
Cluster3	CHLREDRAFT_192489
Cluster3	CHLREDRAFT_191079
Cluster3	CHLREDRAFT_169066
Cluster3	novel.1704
Cluster3	novel.1731
Cluster3	novel.4353
Cluster3	CHLREDRAFT_149776
Cluster3	CHLREDRAFT_143907
Cluster3	CHLREDRAFT_191277
Cluster3	CHLREDRAFT_166553
Cluster3	CHLREDRAFT_194571
Cluster3	CHLREDRAFT_148193
Cluster3	CHLREDRAFT_174362
Cluster3	CHLREDRAFT_172608
Cluster3	novel.4406
Cluster3	CHLREDRAFT_140901
Cluster3	CHLREDRAFT_172331
Cluster3	CHLREDRAFT_171756
Cluster3	CHLREDRAFT_186951
Cluster3	novel.1083
Cluster3	CHLREDRAFT_146004
Cluster3	CHLREDRAFT_156876
Cluster3	CHLREDRAFT_126603
Cluster3	CHLREDRAFT_177336
Cluster3	CHLREDRAFT_117748
Cluster3	novel.1135
Cluster3	CHLREDRAFT_148406
Cluster3	novel.562
Cluster3	novel.497
Cluster3	novel.1703
Cluster3	CHLREDRAFT_184586
Cluster3	novel.3127
Cluster3	novel.856
Cluster3	novel.2616
Cluster3	CHLREDRAFT_195242
Cluster3	CHLREDRAFT_144719
Cluster3	CHLREDRAFT_189093
Cluster3	CHLREDRAFT_154188
Cluster3	novel.3610
Cluster3	CHLREDRAFT_174410
Cluster3	CHLREDRAFT_152423
Cluster3	CHLREDRAFT_182106
Cluster3	CHLREDRAFT_29309
Cluster3	CHLREDRAFT_185684
Cluster3	CHLREDRAFT_184691
Cluster3	CHLREDRAFT_174780
Cluster3	CHLREDRAFT_184724
Cluster3	CHLREDRAFT_193232
Cluster3	CHLREDRAFT_168698
Cluster3	CHLREDRAFT_205585
Cluster3	CHLREDRAFT_135101
Cluster3	CHLREDRAFT_170507
Cluster3	CHLREDRAFT_144281
Cluster3	CHLREDRAFT_183109
Cluster3	CHLREDRAFT_173727
Cluster3	CHLREDRAFT_205936
Cluster3	novel.323
Cluster3	CHLREDRAFT_104111
Cluster3	CHLREDRAFT_139895
Cluster3	CHLREDRAFT_128562
Cluster3	CHLREDRAFT_148922
Cluster3	CHLREDRAFT_189142
Cluster3	novel.2109
Cluster3	CHLREDRAFT_117035
Cluster3	CHLREDRAFT_144136
Cluster3	CHLREDRAFT_185270
Cluster3	CHLREDRAFT_206235
Cluster3	CHLREDRAFT_182663
Cluster3	CHLREDRAFT_191336
Cluster3	ENSRNA049446987
Cluster3	novel.319
Cluster3	CHLREDRAFT_157804
Cluster3	novel.3617
Cluster3	CHLREDRAFT_183602
Cluster3	CHLREDRAFT_205653
Cluster3	CHLREDRAFT_167662
Cluster3	novel.2686
Cluster3	novel.2670
Cluster3	CHLREDRAFT_135825
Cluster3	CHLREDRAFT_191585
Cluster3	CHLREDRAFT_126076
Cluster3	CHLREDRAFT_148916
Cluster3	CHLREDRAFT_182100
Cluster3	CHLREDRAFT_175627
Cluster3	CHLREDRAFT_148982
Cluster3	CHLREDRAFT_6988
Cluster3	CHLREDRAFT_190586
Cluster3	novel.2074
Cluster3	CHLREDRAFT_187541
Cluster3	CHLREDRAFT_190619
Cluster3	CHLREDRAFT_145254
Cluster3	CHLREDRAFT_137019
Cluster3	CHLREDRAFT_205670
Cluster3	CHLREDRAFT_191465
Cluster3	novel.1454
Cluster3	CHLREDRAFT_182474
Cluster3	novel.255
Cluster3	novel.2108
Cluster3	novel.975
Cluster3	CHLREDRAFT_185297
Cluster3	novel.2640
Cluster3	novel.1604
Cluster3	CHLREDRAFT_149408
Cluster3	CHLREDRAFT_182191
Cluster3	CHLREDRAFT_120462
Cluster3	CHLREDRAFT_188222
Cluster3	CHLREDRAFT_206002
Cluster3	CHLREDRAFT_14425
Cluster3	CHLREDRAFT_196691
Cluster3	CHLREDRAFT_145762
Cluster3	CHLREDRAFT_193843
Cluster3	CHLREDRAFT_186741
Cluster3	CHLREDRAFT_191269
Cluster3	ENSRNA049435961
Cluster3	CHLREDRAFT_107874
Cluster3	novel.1722
Cluster3	CHLREDRAFT_173679
Cluster3	novel.4012
Cluster3	novel.4089
Cluster3	CHLREDRAFT_135393
Cluster3	novel.2734
Cluster3	CHLREDRAFT_185125
Cluster3	CHLREDRAFT_169395
Cluster3	CHLREDRAFT_190685
Cluster3	CHLREDRAFT_180627
Cluster3	novel.2460
Cluster3	CHLREDRAFT_188849
Cluster3	CHLREDRAFT_116557
Cluster3	novel.817
Cluster3	CHLREDRAFT_206201
Cluster3	CHLREDRAFT_188890
Cluster3	novel.1252
Cluster3	CHLREDRAFT_188339
Cluster3	CHLREDRAFT_118588
Cluster3	CHLREDRAFT_205628
Cluster3	CHLREDRAFT_182122
Cluster3	novel.3841
Cluster3	novel.3790
Cluster3	CHLREDRAFT_190979
Cluster3	CHLREDRAFT_189230
Cluster3	novel.931
Cluster3	CHLREDRAFT_119467
Cluster3	CHLREDRAFT_170392
Cluster3	CHLREDRAFT_137303
Cluster3	CHLREDRAFT_164783
Cluster3	CHLREDRAFT_140487
Cluster3	CHLREDRAFT_196816
Cluster3	CHLREDRAFT_184228
Cluster3	CHLREDRAFT_146892
Cluster3	CHLREDRAFT_182629
Cluster3	CHLREDRAFT_156131
Cluster3	CHLREDRAFT_172711
Cluster3	CHLREDRAFT_190629
Cluster3	novel.1415
Cluster3	CHLREDRAFT_194335
Cluster3	CHLREDRAFT_167801
Cluster3	CHLREDRAFT_143922
Cluster3	CHLREDRAFT_145450
Cluster3	CHLREDRAFT_141529
Cluster3	CHLREDRAFT_174034
Cluster3	CHLREDRAFT_191263
Cluster3	CHLREDRAFT_170805
Cluster3	CHLREDRAFT_205722
Cluster3	CHLREDRAFT_144264
Cluster3	CHLREDRAFT_190596
Cluster3	CHLREDRAFT_189359
Cluster3	CHLREDRAFT_144365
Cluster3	CHLREDRAFT_148418
Cluster3	novel.1509
Cluster3	CHLREDRAFT_174750
Cluster3	CHLREDRAFT_171941
Cluster3	CHLREDRAFT_152585
Cluster3	novel.3349
Cluster3	CHLREDRAFT_144593
Cluster3	novel.1038
Cluster3	novel.1589
Cluster3	CHLREDRAFT_206123
Cluster3	CHLREDRAFT_152683
Cluster3	CHLREDRAFT_176557
Cluster3	CHLREDRAFT_174368
Cluster3	CHLREDRAFT_158038
Cluster3	CHLREDRAFT_193388
Cluster3	CHLREDRAFT_142178
Cluster3	CHLREDRAFT_180455
Cluster3	CHLREDRAFT_170417
Cluster3	CHLREDRAFT_186567
Cluster3	CHLREDRAFT_132722
Cluster3	CHLREDRAFT_182457
Cluster3	novel.797
Cluster3	CHLREDRAFT_155174
Cluster3	CHLREDRAFT_171908
Cluster3	CHLREDRAFT_144265
Cluster3	novel.138
Cluster3	CHLREDRAFT_120330
Cluster3	CHLREDRAFT_141539
Cluster3	CHLREDRAFT_151559
Cluster3	novel.1190
Cluster3	CHLREDRAFT_182040
Cluster3	CHLREDRAFT_158512
Cluster3	novel.3960
Cluster3	CHLREDRAFT_185391
Cluster3	CHLREDRAFT_170021
Cluster3	CHLREDRAFT_185539
Cluster3	novel.1904
Cluster3	CHLREDRAFT_152707
Cluster3	CHLREDRAFT_189830
Cluster3	CHLREDRAFT_185774
Cluster3	CHLREDRAFT_195070
Cluster3	CHLREDRAFT_194086
Cluster3	CHLREDRAFT_193461
Cluster3	CHLREDRAFT_185542
Cluster3	CHLREDRAFT_142152
Cluster3	novel.3324
Cluster3	CHLREDRAFT_186854
Cluster3	CHLREDRAFT_97141
Cluster3	CHLREDRAFT_191461
Cluster3	CHLREDRAFT_146442
Cluster3	CHLREDRAFT_136822
Cluster3	CHLREDRAFT_205761
Cluster3	novel.1924
Cluster3	CHLREDRAFT_156908
Cluster3	CHLREDRAFT_181913
Cluster3	CHLREDRAFT_185186
Cluster3	CHLREDRAFT_125788
Cluster3	CHLREDRAFT_112931
Cluster3	CHLREDRAFT_179427
Cluster3	CHLREDRAFT_175696
Cluster3	CHLREDRAFT_170547
Cluster3	CHLREDRAFT_192929
Cluster3	CHLREDRAFT_182434
Cluster3	CHLREDRAFT_205774
Cluster3	CHLREDRAFT_185795
Cluster3	novel.634
Cluster3	CHLREDRAFT_205753
Cluster3	novel.340
Cluster3	CHLREDRAFT_142819
Cluster3	CHLREDRAFT_184545
Cluster3	CHLREDRAFT_168437
Cluster3	CHLREDRAFT_205578
Cluster3	novel.2802
Cluster3	CHLREDRAFT_191737
Cluster3	CHLREDRAFT_165420
Cluster3	CHLREDRAFT_205922
Cluster3	CHLREDRAFT_184206
Cluster3	CHLREDRAFT_131630
Cluster3	CHLREDRAFT_182602
Cluster3	novel.3491
Cluster3	CHLREDRAFT_192823
Cluster3	novel.1531
Cluster3	CHLREDRAFT_191379
Cluster3	novel.1958
Cluster3	CHLREDRAFT_130491
Cluster3	CHLREDRAFT_158650
Cluster3	CHLREDRAFT_187168
Cluster3	CHLREDRAFT_193213
Cluster3	novel.1271
Cluster3	CHLREDRAFT_192566
Cluster3	CHLREDRAFT_6075
Cluster3	novel.2665
Cluster3	novel.2952
Cluster3	novel.251
Cluster3	CHLREDRAFT_196317
Cluster3	novel.1106
Cluster3	CHLREDRAFT_169146
Cluster3	novel.510
Cluster3	CHLREDRAFT_180471
Cluster3	CHLREDRAFT_195169
[truncated: 10,447 more rows]
