# Supplementary material for: Comprehensive Time-Course Transcriptome and Co-expression Network Analyses Identify Salt Stress Responding Mechanisms in Chlamydomonas reinhardtii Strain GY-D55
Source: Front Plant Sci. 2022 Feb 24;13:828321. doi: 10.3389/fpls.2022.828321 (PMC8908243; doi:10.3389/fpls.2022.828321)
Supplement: Supplementary Table 5 — The Gene Ontology (GO) enrichment results of the eight differentially expressed gene clusters. [file Table_5.XLSX]

## Sheet: Sheet1
Table S5 The GO enrichment results of the eight differentially expressed gene clusters.
Module	GO ID	GO term	Annotated gene number	Enriched gene number	P value
Cluster1	GO:0006412	translation	322	44	1.1e-07
Cluster1	GO:0016117	carotenoid biosynthetic process	41	9	4.9e-05
Cluster1	GO:0015995	chlorophyll biosynthetic process	55	9	0.0031
Cluster1	GO:0032957	inositol trisphosphate metabolic process	2	2	0.0033
Cluster1	GO:0098717	pantothenate import across plasma membrane	2	2	0.0033
Cluster1	GO:0046686	response to cadmium ion	188	20	0.0052
Cluster1	GO:0006086	acetyl-CoA biosynthetic process from pyruvate	7	3	0.0055
Cluster1	GO:0010207	photosystem II assembly	23	5	0.0086
Cluster1	GO:1901671	positive regulation of superoxide dismutase activity	3	2	0.0095
Cluster1	GO:0010264	myo-inositol hexakisphosphate biosynthetic process	3	2	0.0095
Cluster1	GO:0051290	protein heterotetramerization	3	2	0.0095
Cluster1	GO:0010731	protein glutathionylation	3	2	0.0095
Cluster1	GO:0032544	plastid translation	9	3	0.0121
Cluster1	GO:0015979	photosynthesis	173	24	0.0129
Cluster1	GO:0016120	carotene biosynthetic process	10	3	0.0166
Cluster1	GO:0035999	tetrahydrofolate interconversion	10	3	0.0166
Cluster1	GO:0010206	photosystem II repair	10	3	0.0166
Cluster1	GO:0009409	response to cold	218	21	0.0169
Cluster1	GO:0052746	inositol phosphorylation	4	2	0.0182
Cluster1	GO:0009963	positive regulation of flavonoid biosynthetic process	4	2	0.0182
Cluster1	GO:0015074	DNA integration	4	2	0.0182
Cluster1	GO:0010109	regulation of photosynthesis	44	7	0.0215
Cluster1	GO:0048564	photosystem I assembly	12	3	0.0279
Cluster1	GO:0006782	protoporphyrinogen IX biosynthetic process	12	3	0.0279
Cluster1	GO:0050687	negative regulation of defense response to virus	5	2	0.0292
Cluster1	GO:0048768	root hair cell tip growth	5	2	0.0292
Cluster1	GO:0016444	somatic cell DNA recombination	5	2	0.0292
Cluster1	GO:0006633	fatty acid biosynthetic process	87	12	0.0329
Cluster1	GO:0055114	oxidation-reduction process	337	28	0.0382
Cluster1	GO:0071482	cellular response to light stimulus	37	5	0.0418
Cluster1	GO:0007568	aging	48	5	0.042
Cluster1	GO:0016132	brassinosteroid biosynthetic process	6	2	0.0421
Cluster1	GO:0010268	brassinosteroid homeostasis	6	2	0.0421
Cluster2	GO:0006412	translation	322	24	5e-05
Cluster2	GO:0009772	photosynthetic electron transport in photosystem II	8	4	5.2e-05
Cluster2	GO:0006354	DNA-templated transcription, elongation	25	6	7.8e-05
Cluster2	GO:0042776	mitochondrial ATP synthesis coupled proton transport	6	3	0.00051
Cluster2	GO:0006097	glyoxylate cycle	2	2	0.00091
Cluster2	GO:0006176	dATP biosynthetic process from ADP	2	2	0.00091
Cluster2	GO:0019684	photosynthesis, light reaction	128	17	0.00236
Cluster2	GO:0006729	tetrahydrobiopterin biosynthetic process	3	2	0.00268
Cluster2	GO:0044255	cellular lipid metabolic process	364	16	0.006
Cluster2	GO:0022904	respiratory electron transport chain	31	3	0.00856
Cluster2	GO:0006552	leucine catabolic process	6	2	0.01261
Cluster2	GO:0016036	cellular response to phosphate starvation	31	4	0.01348
Cluster2	GO:0009767	photosynthetic electron transport chain	46	9	0.01385
Cluster2	GO:0071108	protein K48-linked deubiquitination	7	2	0.0173
Cluster2	GO:0000028	ribosomal small subunit assembly	19	3	0.01849
Cluster2	GO:0048510	regulation of timing of transition from vegetative to reproductive phase	20	3	0.02127
Cluster2	GO:0045333	cellular respiration	64	5	0.02232
Cluster2	GO:0016558	protein import into peroxisome matrix	10	3	0.0224
Cluster2	GO:0000027	ribosomal large subunit assembly	38	4	0.02687
Cluster2	GO:0009817	defense response to fungus, incompatible interaction	22	3	0.0275
Cluster2	GO:0046487	glyoxylate metabolic process	3	3	0.02995
Cluster2	GO:0015886	heme transport	1	1	0.03026
Cluster2	GO:0048363	mucilage pectin metabolic process	1	1	0.03026
Cluster2	GO:0072718	response to cisplatin	1	1	0.03026
Cluster2	GO:0072702	response to methyl methanesulfonate	1	1	0.03026
Cluster2	GO:0017121	phospholipid scrambling	1	1	0.03026
Cluster2	GO:0010148	transpiration	1	1	0.03026
Cluster2	GO:0035998	7,8-dihydroneopterin 3'-triphosphate biosynthetic process	1	1	0.03026
Cluster2	GO:0090309	positive regulation of methylation-dependent chromatin silencing	1	1	0.03026
Cluster2	GO:0016480	negative regulation of transcription from RNA polymerase III promoter	1	1	0.03026
Cluster2	GO:0035999	tetrahydrofolate interconversion	10	2	0.03493
Cluster2	GO:0019430	removal of superoxide radicals	12	2	0.04925
Cluster2	GO:0048564	photosystem I assembly	12	2	0.04925
Cluster3	GO:0071490	cellular response to far red light	8	5	0.00016
Cluster3	GO:0071492	cellular response to UV-A	8	5	0.00016
Cluster3	GO:0071486	cellular response to high light intensity	8	5	0.00016
Cluster3	GO:0006636	unsaturated fatty acid biosynthetic process	19	7	0.0005
Cluster3	GO:0043968	histone H2A acetylation	3	3	0.00055
Cluster3	GO:0071491	cellular response to red light	10	5	0.00064
Cluster3	GO:0010117	photoprotection	11	5	0.0011
Cluster3	GO:0071483	cellular response to blue light	12	5	0.00176
Cluster3	GO:0009909	regulation of flower development	70	10	0.00242
Cluster3	GO:0009736	cytokinin-activated signaling pathway	14	5	0.00388
Cluster3	GO:0009116	nucleoside metabolic process	151	17	0.00398
Cluster3	GO:0016126	sterol biosynthetic process	9	4	0.00402
Cluster3	GO:0010030	positive regulation of seed germination	15	5	0.00544
Cluster3	GO:0009556	microsporogenesis	10	4	0.00627
Cluster3	GO:0043982	histone H4-K8 acetylation	2	2	0.0067
Cluster3	GO:0043983	histone H4-K12 acetylation	2	2	0.0067
Cluster3	GO:0006390	transcription from mitochondrial promoter	2	2	0.0067
Cluster3	GO:0042853	L-alanine catabolic process	2	2	0.0067
Cluster3	GO:0009788	negative regulation of abscisic acid-activated signaling pathway	23	6	0.00887
Cluster3	GO:0010236	plastoquinone biosynthetic process	6	3	0.00906
Cluster3	GO:0009231	riboflavin biosynthetic process	11	4	0.00922
Cluster3	GO:0042372	phylloquinone biosynthetic process	7	3	0.0149
Cluster3	GO:0010224	response to UV-B	41	8	0.01642
Cluster3	GO:1902749	regulation of cell cycle G2/M phase transition	32	5	0.01896
Cluster3	GO:0006747	FAD biosynthetic process	3	2	0.01901
Cluster3	GO:0044154	histone H3-K14 acetylation	3	2	0.01901
Cluster3	GO:0071219	cellular response to molecule of bacterial origin	3	2	0.01901
Cluster3	GO:0006624	vacuolar protein processing	3	2	0.01901
Cluster3	GO:0071732	cellular response to nitric oxide	3	2	0.01901
Cluster3	GO:0006287	base-excision repair, gap-filling	3	2	0.01901
Cluster3	GO:0045004	DNA replication proofreading	3	2	0.01901
Cluster3	GO:0010380	regulation of chlorophyll biosynthetic process	20	5	0.01996
Cluster3	GO:0080167	response to karrikin	43	8	0.02158
Cluster3	GO:0010190	cytochrome b6f complex assembly	8	3	0.02241
Cluster3	GO:0006268	DNA unwinding involved in DNA replication	14	4	0.02297
Cluster3	GO:0045037	protein import into chloroplast stroma	21	5	0.02448
Cluster3	GO:0048364	root development	228	18	0.02695
Cluster3	GO:0006270	DNA replication initiation	19	6	0.02903
Cluster3	GO:1902600	hydrogen ion transmembrane transport	40	6	0.02935
Cluster3	GO:0007064	mitotic sister chromatid cohesion	10	4	0.03145
Cluster3	GO:0051225	spindle assembly	11	4	0.03146
Cluster3	GO:0010050	vegetative phase change	18	4	0.03156
Cluster3	GO:0009739	response to gibberellin	19	4	0.03157
Cluster3	GO:0000727	double-strand break repair via break-induced replication	9	3	0.0316
Cluster3	GO:0045787	positive regulation of cell cycle	22	6	0.03562
Cluster3	GO:0032468	Golgi calcium ion homeostasis	4	2	0.03596
Cluster3	GO:0032472	Golgi calcium ion transport	4	2	0.03596
Cluster3	GO:0043981	histone H4-K5 acetylation	4	2	0.03596
Cluster3	GO:1902975	mitotic DNA replication initiation	4	2	0.03596
Cluster3	GO:1990067	intrachromosomal DNA recombination	4	2	0.03596
Cluster3	GO:0045717	negative regulation of fatty acid biosynthetic process	4	2	0.03596
Cluster3	GO:0008283	cell proliferation	55	4	0.03625
Cluster3	GO:0009624	response to nematode	31	6	0.03712
Cluster3	GO:0048481	ovule development	24	5	0.04179
Cluster3	GO:0009826	unidimensional cell growth	107	11	0.04204
Cluster3	GO:0009658	chloroplast organization	133	19	0.04287
Cluster3	GO:0051301	cell division	222	22	0.04381
Cluster3	GO:0034605	cellular response to heat	43	8	0.04821
Cluster4	GO:0006364	rRNA processing	176	88	1.4e-18
Cluster4	GO:0000462	maturation of SSU-rRNA from tricistronic rRNA transcript (SSU-rRNA, 5.8S rRNA, LSU-rRNA)	30	16	1.3e-06
Cluster4	GO:0030488	tRNA methylation	27	12	6.8e-06
Cluster4	GO:0030490	maturation of SSU-rRNA	37	22	3.8e-05
Cluster4	GO:0071028	nuclear mRNA surveillance	14	7	4.2e-05
Cluster4	GO:0000470	maturation of LSU-rRNA	24	14	6.6e-05
Cluster4	GO:0000463	maturation of LSU-rRNA from tricistronic rRNA transcript (SSU-rRNA, 5.8S rRNA, LSU-rRNA)	10	6	0.00011
Cluster4	GO:0000460	maturation of 5.8S rRNA	23	16	0.00013
Cluster4	GO:0042254	ribosome biogenesis	242	103	0.00017
Cluster4	GO:0042273	ribosomal large subunit biogenesis	72	24	0.0002
Cluster4	GO:0034475	U4 snRNA 3'-end processing	8	5	0.00034
Cluster4	GO:0001510	RNA methylation	51	23	0.00034
Cluster4	GO:0070475	rRNA base methylation	16	7	0.00037
Cluster4	GO:0000447	endonucleolytic cleavage in ITS1 to separate SSU-rRNA from 5.8S rRNA and LSU-rRNA from tricistronic rRNA transcript (SSU-rRNA, 5.8S rRNA, LSU-rRNA)	5	4	0.00038
Cluster4	GO:1990481	mRNA pseudouridine synthesis	5	4	0.00038
Cluster4	GO:0071035	nuclear polyadenylation-dependent rRNA catabolic process	12	6	0.00041
Cluster4	GO:0000467	exonucleolytic trimming to generate mature 3'-end of 5.8S rRNA from tricistronic rRNA transcript (SSU-rRNA, 5.8S rRNA, LSU-rRNA)	9	5	0.0007
Cluster4	GO:0071038	nuclear polyadenylation-dependent tRNA catabolic process	9	5	0.0007
Cluster4	GO:0000469	cleavage involved in rRNA processing	23	16	0.00081
Cluster4	GO:0000479	endonucleolytic cleavage of tricistronic rRNA transcript (SSU-rRNA, 5.8S rRNA, LSU-rRNA)	11	8	0.00084
Cluster4	GO:0071042	nuclear polyadenylation-dependent mRNA catabolic process	3	3	0.00086
Cluster4	GO:0034473	U1 snRNA 3'-end processing	3	3	0.00086
Cluster4	GO:0034476	U5 snRNA 3'-end processing	3	3	0.00086
Cluster4	GO:0031120	snRNA pseudouridine synthesis	3	3	0.00086
Cluster4	GO:0045943	positive regulation of transcription from RNA polymerase I promoter	3	3	0.00086
Cluster4	GO:0044205	'de novo' UMP biosynthetic process	6	4	0.00105
Cluster4	GO:0031167	rRNA methylation	20	10	0.00311
Cluster4	GO:0010044	response to aluminum ion	4	3	0.0032
Cluster4	GO:0034427	nuclear-transcribed mRNA catabolic process, exonucleolytic, 3'-5'	12	5	0.00346
Cluster4	GO:0017183	peptidyl-diphthamide biosynthetic process from peptidyl-histidine	8	4	0.00418
Cluster4	GO:0006351	transcription, DNA-templated	440	46	0.00566
Cluster4	GO:0006396	RNA processing	482	132	0.00597
Cluster4	GO:0071051	polyadenylation-dependent snoRNA 3'-end processing	9	4	0.00696
Cluster4	GO:0000480	endonucleolytic cleavage in 5'-ETS of tricistronic rRNA transcript (SSU-rRNA, 5.8S rRNA, LSU-rRNA)	5	3	0.00743
Cluster4	GO:0000472	endonucleolytic cleavage to generate mature 5'-end of SSU-rRNA from (SSU-rRNA, 5.8S rRNA, LSU-rRNA)	5	3	0.00743
Cluster4	GO:0043985	histone H4-R3 methylation	5	3	0.00743
Cluster4	GO:0000466	maturation of 5.8S rRNA from tricistronic rRNA transcript (SSU-rRNA, 5.8S rRNA, LSU-rRNA)	16	11	0.00883
Cluster4	GO:1900027	regulation of ruffle assembly	2	2	0.00907
Cluster4	GO:0015802	basic amino acid transport	2	2	0.00907
Cluster4	GO:0035280	miRNA loading onto RISC involved in gene silencing by miRNA	2	2	0.00907
Cluster4	GO:0002943	tRNA dihydrouridine synthesis	2	2	0.00907
Cluster4	GO:0051938	L-glutamate import	2	2	0.00907
Cluster4	GO:1902466	positive regulation of histone H3-K27 trimethylation	2	2	0.00907
Cluster4	GO:0008153	para-aminobenzoic acid biosynthetic process	2	2	0.00907
Cluster4	GO:0001682	tRNA 5'-leader removal	2	2	0.00907
Cluster4	GO:0010888	negative regulation of lipid storage	2	2	0.00907
Cluster4	GO:0006427	histidyl-tRNA aminoacylation	2	2	0.00907
Cluster4	GO:0006430	lysyl-tRNA aminoacylation	2	2	0.00907
Cluster4	GO:0080188	RNA-directed DNA methylation	6	3	0.01382
Cluster4	GO:0031118	rRNA pseudouridine synthesis	6	3	0.01382
Cluster4	GO:0080051	cutin transport	6	3	0.01382
Cluster4	GO:0018026	peptidyl-lysine monomethylation	16	5	0.01386
Cluster4	GO:0016075	rRNA catabolic process	24	10	0.0211
Cluster4	GO:0010345	suberin biosynthetic process	7	3	0.02249
Cluster4	GO:0046654	tetrahydrofolate biosynthetic process	7	3	0.02249
Cluster4	GO:0006296	nucleotide-excision repair, DNA incision, 5'-to lesion	3	2	0.02547
Cluster4	GO:0019632	shikimate metabolic process	3	2	0.02547
Cluster4	GO:0002100	tRNA wobble adenosine to inosine editing	3	2	0.02547
Cluster4	GO:0009229	thiamine diphosphate biosynthetic process	3	2	0.02547
Cluster4	GO:0006438	valyl-tRNA aminoacylation	3	2	0.02547
Cluster4	GO:0009553	embryo sac development	94	19	0.02581
Cluster4	GO:0000055	ribosomal large subunit export from nucleus	13	4	0.02903
Cluster4	GO:0002098	tRNA wobble uridine modification	12	5	0.03323
Cluster4	GO:0010588	cotyledon vascular tissue pattern formation	8	3	0.03347
Cluster4	GO:0009643	photosynthetic acclimation	14	4	0.03766
Cluster4	GO:0006400	tRNA modification	72	29	0.04277
Cluster4	GO:0006207	'de novo' pyrimidine nucleobase biosynthetic process	9	3	0.04673
Cluster4	GO:0010222	stem vascular tissue pattern formation	9	3	0.04673
Cluster4	GO:0043928	exonucleolytic nuclear-transcribed mRNA catabolic process involved in deadenylation-dependent decay	9	3	0.04673
Cluster4	GO:0000967	rRNA 5'-end processing	9	5	0.04737
Cluster4	GO:0009682	induced systemic resistance	4	2	0.04775
Cluster4	GO:0044208	'de novo' AMP biosynthetic process	4	2	0.04775
Cluster4	GO:0042407	cristae formation	4	2	0.04775
Cluster4	GO:0071040	nuclear polyadenylation-dependent antisense transcript catabolic process	4	2	0.04775
Cluster4	GO:0071044	histone mRNA catabolic process	4	2	0.04775
Cluster4	GO:0071036	nuclear polyadenylation-dependent snoRNA catabolic process	4	2	0.04775
Cluster4	GO:0071037	nuclear polyadenylation-dependent snRNA catabolic process	4	2	0.04775
Cluster4	GO:0071039	nuclear polyadenylation-dependent CUT catabolic process	4	2	0.04775
Cluster4	GO:0070940	dephosphorylation of RNA polymerase II C-terminal domain	4	2	0.04775
Cluster4	GO:0000012	single strand break repair	4	2	0.04775
Cluster4	GO:0090143	nucleoid organization	4	2	0.04775
Cluster4	GO:1990575	mitochondrial L-ornithine transmembrane transport	4	2	0.04775
Cluster5	GO:0000398	mRNA splicing, via spliceosome	125	61	3.8e-11
Cluster5	GO:0010499	proteasomal ubiquitin-independent protein catabolic process	16	14	2.9e-08
Cluster5	GO:0006886	intracellular protein transport	275	99	2.2e-06
Cluster5	GO:0043161	proteasome-mediated ubiquitin-dependent protein catabolic process	123	50	2.5e-06
Cluster5	GO:0000338	protein deneddylation	8	8	4.2e-06
Cluster5	GO:0006457	protein folding	127	48	5.6e-06
Cluster5	GO:0042147	retrograde transport, endosome to Golgi	15	11	2.3e-05
Cluster5	GO:0006511	ubiquitin-dependent protein catabolic process	206	84	2.4e-05
Cluster5	GO:0006413	translational initiation	33	20	7.7e-05
Cluster5	GO:0032968	positive regulation of transcription elongation from RNA polymerase II promoter	6	6	9.3e-05
Cluster5	GO:0006468	protein phosphorylation	644	174	0.00016
Cluster5	GO:0006888	ER to Golgi vesicle-mediated transport	44	24	0.00029
Cluster5	GO:0016579	protein deubiquitination	55	22	0.00041
Cluster5	GO:0006890	retrograde vesicle-mediated transport, Golgi to ER	16	10	0.00042
Cluster5	GO:0045899	positive regulation of RNA polymerase II transcriptional preinitiation complex assembly	5	5	0.00044
Cluster5	GO:0009640	photomorphogenesis	34	17	0.00081
Cluster5	GO:0000387	spliceosomal snRNP assembly	12	7	0.00174
Cluster5	GO:0010387	COP9 signalosome assembly	4	4	0.00205
Cluster5	GO:0048440	carpel development	28	7	0.00207
Cluster5	GO:0090110	cargo loading into COPII-coated vesicle	6	5	0.00216
Cluster5	GO:0006355	regulation of transcription, DNA-templated	374	117	0.00262
Cluster5	GO:0006606	protein import into nucleus	29	14	0.00265
Cluster5	GO:0006891	intra-Golgi vesicle-mediated transport	23	11	0.00416
Cluster5	GO:0006614	SRP-dependent cotranslational protein targeting to membrane	15	11	0.00422
Cluster5	GO:0009910	negative regulation of flower development	28	12	0.00829
Cluster5	GO:0045047	protein targeting to ER	23	17	0.0083
Cluster5	GO:0045893	positive regulation of transcription, DNA-templated	98	42	0.00833
Cluster5	GO:0007015	actin filament organization	17	8	0.00849
Cluster5	GO:0030050	vesicle transport along actin filament	5	4	0.00853
Cluster5	GO:0006616	SRP-dependent cotranslational protein targeting to membrane, translocation	5	4	0.00853
Cluster5	GO:0006465	signal peptide processing	10	6	0.00878
Cluster5	GO:0051788	response to misfolded protein	15	9	0.00958
Cluster5	GO:0001732	formation of cytoplasmic translation initiation complex	3	3	0.00966
Cluster5	GO:0031204	posttranslational protein targeting to membrane, translocation	3	3	0.00966
Cluster5	GO:0002238	response to molecule of fungal origin	3	3	0.00966
Cluster5	GO:0010440	stomatal lineage progression	22	7	0.00966
Cluster5	GO:0045892	negative regulation of transcription, DNA-templated	84	25	0.01222
Cluster5	GO:0006470	protein dephosphorylation	66	22	0.01349
Cluster5	GO:0009733	response to auxin	84	21	0.01617
Cluster5	GO:0010228	vegetative to reproductive phase transition of meristem	130	42	0.01963
Cluster5	GO:0030433	ER-associated ubiquitin-dependent protein catabolic process	30	13	0.02118
Cluster5	GO:0080009	mRNA methylation	6	4	0.02127
Cluster5	GO:0001731	formation of translation preinitiation complex	6	4	0.02127
Cluster5	GO:0043248	proteasome assembly	12	8	0.02526
Cluster5	GO:0031348	negative regulation of defense response	26	10	0.02534
Cluster5	GO:0051726	regulation of cell cycle	170	39	0.02973
Cluster5	GO:0006368	transcription elongation from RNA polymerase II promoter	14	10	0.03214
Cluster5	GO:0045944	positive regulation of transcription from RNA polymerase II promoter	56	26	0.03231
Cluster5	GO:0048232	male gamete generation	8	5	0.0324
Cluster5	GO:0010363	regulation of plant-type hypersensitive response	8	4	0.03247
Cluster5	GO:0010971	positive regulation of G2/M transition of mitotic cell cycle	4	3	0.03248
Cluster5	GO:0032456	endocytic recycling	4	3	0.03248
Cluster5	GO:0010231	maintenance of seed dormancy	4	3	0.03248
Cluster5	GO:0015706	nitrate transport	4	3	0.03248
Cluster5	GO:0071249	cellular response to nitrate	4	3	0.03248
Cluster5	GO:0006621	protein retention in ER lumen	4	3	0.03248
Cluster5	GO:0006897	endocytosis	29	13	0.03618
Cluster5	GO:0009630	gravitropism	20	7	0.03998
Cluster5	GO:0045116	protein neddylation	7	4	0.04133
Cluster5	GO:0033962	cytoplasmic mRNA processing body assembly	7	4	0.04133
Cluster5	GO:0080111	DNA demethylation	13	6	0.04207
Cluster5	GO:0009901	anther dehiscence	10	5	0.04212
Cluster5	GO:0000422	mitophagy	10	5	0.04212
Cluster5	GO:0016572	histone phosphorylation	48	13	0.04213
Cluster5	GO:0000288	nuclear-transcribed mRNA catabolic process, deadenylation-dependent decay	22	10	0.04513
Cluster5	GO:0006379	mRNA cleavage	6	4	0.04531
Cluster5	GO:0000972	transcription-dependent tethering of RNA polymerase II gene DNA at nuclear periphery	5	3	0.04536
Cluster5	GO:0071034	CUT catabolic process	6	3	0.04538
Cluster5	GO:0048544	recognition of pollen	6	3	0.04538
Cluster5	GO:0044648	histone H3-K4 dimethylation	2	2	0.04539
Cluster5	GO:2000306	positive regulation of photomorphogenesis	2	2	0.04539
Cluster5	GO:0071049	nuclear retention of pre-mRNA with aberrant 3'-ends at the site of transcription	2	2	0.04539
Cluster5	GO:0051555	flavonol biosynthetic process	2	2	0.04539
Cluster5	GO:0006999	nuclear pore organization	2	2	0.04539
Cluster5	GO:0051571	positive regulation of histone H3-K4 methylation	2	2	0.04539
Cluster5	GO:0051645	Golgi localization	2	2	0.04539
Cluster5	GO:0010253	UDP-rhamnose biosynthetic process	2	2	0.04539
Cluster5	GO:1990619	histone H3-K9 deacetylation	2	2	0.04539
Cluster5	GO:0006210	thymine catabolic process	2	2	0.04539
Cluster5	GO:0045694	regulation of embryo sac egg cell differentiation	2	2	0.04539
Cluster5	GO:0010078	maintenance of root meristem identity	2	2	0.04539
Cluster5	GO:0080129	proteasome core complex assembly	2	2	0.04539
Cluster5	GO:0002184	cytoplasmic translational termination	2	2	0.04539
Cluster5	GO:0061709	reticulophagy	2	2	0.04539
Cluster5	GO:0033169	histone H3-K9 demethylation	2	2	0.04539
Cluster5	GO:0036228	protein targeting to nuclear inner membrane	2	2	0.04539
Cluster5	GO:0052543	callose deposition in cell wall	7	3	0.04539
Cluster5	GO:0046939	nucleotide phosphorylation	33	3	0.04577
Cluster5	GO:0009846	pollen germination	31	11	0.04918
Cluster6	GO:0009645	response to low light intensity stimulus	20	14	1.1e-10
Cluster6	GO:0009768	photosynthesis, light harvesting in photosystem I	27	16	2.1e-10
Cluster6	GO:0009644	response to high light intensity	63	18	5.3e-06
Cluster6	GO:0009409	response to cold	218	38	1.5e-05
Cluster6	GO:0071456	cellular response to hypoxia	59	17	2.4e-05
Cluster6	GO:0015700	arsenite transport	4	4	8.5e-05
Cluster6	GO:0071215	cellular response to abscisic acid stimulus	111	22	0.00022
Cluster6	GO:0030104	water homeostasis	14	6	0.00118
Cluster6	GO:1903428	positive regulation of reactive oxygen species biosynthetic process	10	5	0.00136
Cluster6	GO:0071805	potassium ion transmembrane transport	17	7	0.0018
Cluster6	GO:0055085	transmembrane transport	387	63	0.00202
Cluster6	GO:0009269	response to desiccation	11	5	0.00229
Cluster6	GO:0046685	response to arsenic-containing substance	7	4	0.00235
Cluster6	GO:0006486	protein glycosylation	86	16	0.00243
Cluster6	GO:0042908	xenobiotic transport	4	3	0.0033
Cluster6	GO:1902418	(+)-abscisic acid D-glucopyranosyl ester transmembrane transport	8	4	0.00434
Cluster6	GO:0018401	peptidyl-proline hydroxylation to 4-hydroxy-L-proline	18	6	0.00524
Cluster6	GO:0006094	gluconeogenesis	15	6	0.00539
Cluster6	GO:0009769	photosynthesis, light harvesting in photosystem II	13	5	0.00542
Cluster6	GO:0006855	drug transmembrane transport	5	3	0.00765
Cluster6	GO:0090333	regulation of stomatal closure	44	10	0.00769
Cluster6	GO:0006003	fructose 2,6-bisphosphate metabolic process	2	2	0.00925
Cluster6	GO:1900458	negative regulation of brassinosteroid mediated signaling pathway	2	2	0.00925
Cluster6	GO:0043609	regulation of carbon utilization	2	2	0.00925
Cluster6	GO:0006468	protein phosphorylation	644	81	0.01002
Cluster6	GO:0009749	response to glucose	40	9	0.012
Cluster6	GO:0080147	root hair cell development	72	12	0.01241
Cluster6	GO:0055114	oxidation-reduction process	337	51	0.01264
Cluster6	GO:0006000	fructose metabolic process	6	3	0.01421
Cluster6	GO:0035556	intracellular signal transduction	217	29	0.01673
Cluster6	GO:0009767	photosynthetic electron transport chain	46	10	0.0228
Cluster6	GO:0030388	fructose 1,6-bisphosphate metabolic process	7	3	0.02311
Cluster6	GO:0080168	abscisic acid transport	7	3	0.02311
Cluster6	GO:0005978	glycogen biosynthetic process	7	3	0.02311
Cluster6	GO:0000380	alternative mRNA splicing, via spliceosome	27	4	0.02321
Cluster6	GO:0070482	response to oxygen levels	84	21	0.02503
Cluster6	GO:0009737	response to abscisic acid	228	40	0.02521
Cluster6	GO:0090558	plant epidermis development	152	18	0.02583
Cluster6	GO:0018345	protein palmitoylation	12	3	0.02596
Cluster6	GO:0070981	L-asparagine biosynthetic process	3	2	0.02597
Cluster6	GO:0080187	floral organ senescence	3	2	0.02597
Cluster6	GO:0042659	regulation of cell fate specification	3	2	0.02597
Cluster6	GO:0000725	recombinational repair	64	4	0.0263
Cluster6	GO:0070588	calcium ion transmembrane transport	27	7	0.02786
Cluster6	GO:0052325	cell wall pectin biosynthetic process	8	3	0.03437
Cluster6	GO:0009643	photosynthetic acclimation	14	4	0.0389
Cluster6	GO:0009651	response to salt stress	188	28	0.03973
Cluster6	GO:0010409	extensin metabolic process	28	6	0.04667
Cluster6	GO:1901656	glycoside transport	17	7	0.04729
Cluster6	GO:0051453	regulation of intracellular pH	15	5	0.04766
Cluster6	GO:0006002	fructose 6-phosphate metabolic process	9	3	0.04795
Cluster6	GO:0055075	potassium ion homeostasis	9	3	0.04795
Cluster6	GO:0009611	response to wounding	77	13	0.04823
Cluster6	GO:0009102	biotin biosynthetic process	4	2	0.04865
Cluster6	GO:0043181	vacuolar sequestering	4	2	0.04865
Cluster6	GO:0032119	sequestering of zinc ion	4	2	0.04865
Cluster6	GO:0046459	short-chain fatty acid metabolic process	4	2	0.04865
Cluster6	GO:0000373	Group II intron splicing	4	2	0.04865
Cluster6	GO:0031669	cellular response to nutrient levels	92	9	0.04888
Cluster6	GO:0042631	cellular response to water deprivation	15	4	0.04913
Cluster6	GO:0080167	response to karrikin	43	8	0.0498
Cluster7	GO:0018279	protein N-linked glycosylation via asparagine	6	5	1.2e-05
Cluster7	GO:0019253	reductive pentose-phosphate cycle	12	7	5.3e-05
Cluster7	GO:0072657	protein localization to membrane	65	10	0.00039
Cluster7	GO:0009416	response to light stimulus	364	41	0.00118
Cluster7	GO:0045454	cell redox homeostasis	55	11	0.00197
Cluster7	GO:0019853	L-ascorbic acid biosynthetic process	10	4	0.00435
Cluster7	GO:0010207	photosystem II assembly	23	6	0.00543
Cluster7	GO:0032483	regulation of Rab protein signal transduction	2	2	0.00547
Cluster7	GO:0030244	cellulose biosynthetic process	10	4	0.00678
Cluster7	GO:0055114	oxidation-reduction process	337	44	0.00894
Cluster7	GO:0046855	inositol phosphate dephosphorylation	7	3	0.01127
Cluster7	GO:0009768	photosynthesis, light harvesting in photosystem I	27	6	0.01238
Cluster7	GO:0042742	defense response to bacterium	167	22	0.01498
Cluster7	GO:0009298	GDP-mannose biosynthetic process	3	2	0.01561
Cluster7	GO:0043157	response to cation stress	3	2	0.01561
Cluster7	GO:0060359	response to ammonium ion	3	2	0.01561
Cluster7	GO:0033617	mitochondrial respiratory chain complex IV assembly	3	2	0.01561
Cluster7	GO:0010275	NAD(P)H dehydrogenase complex assembly	3	2	0.01561
Cluster7	GO:0006487	protein N-linked glycosylation	24	10	0.01571
Cluster7	GO:0071712	ER-associated misfolded protein catabolic process	9	3	0.02418
Cluster7	GO:0016123	xanthophyll biosynthetic process	16	4	0.02641
Cluster7	GO:0006412	translation	322	31	0.0291
Cluster7	GO:0010052	guard cell differentiation	4	2	0.02969
Cluster7	GO:1990641	response to iron ion starvation	4	2	0.02969
Cluster7	GO:1903428	positive regulation of reactive oxygen species biosynthetic process	10	3	0.03269
Cluster7	GO:0071586	CAAX-box protein processing	10	3	0.03269
Cluster7	GO:0010206	photosystem II repair	10	3	0.03269
Cluster7	GO:0034599	cellular response to oxidative stress	54	7	0.0392
Cluster7	GO:0070417	cellular response to cold	18	4	0.0395
Cluster7	GO:0009269	response to desiccation	11	3	0.04253
Cluster7	GO:0006508	proteolysis	382	29	0.04275
Cluster7	GO:0050826	response to freezing	5	2	0.04707
Cluster7	GO:0043328	protein targeting to vacuole involved in ubiquitin-dependent protein catabolic process via the multivesicular body sorting pathway	5	2	0.04707
Cluster7	GO:0006099	tricarboxylic acid cycle	19	4	0.0472
Cluster8	GO:0015995	chlorophyll biosynthetic process	55	20	8.6e-10
Cluster8	GO:0006782	protoporphyrinogen IX biosynthetic process	12	7	5.3e-05
Cluster8	GO:0015986	ATP synthesis coupled proton transport	22	9	6.5e-05
Cluster8	GO:2001142	nicotinate transport	3	3	0.001
Cluster8	GO:2001143	N-methylnicotinate transport	3	3	0.001
Cluster8	GO:0035542	regulation of SNARE complex assembly	3	3	0.001
Cluster8	GO:0009052	pentose-phosphate shunt, non-oxidative branch	6	4	0.0013
Cluster8	GO:0000381	regulation of alternative mRNA splicing, via spliceosome	20	7	0.0025
Cluster8	GO:0006165	nucleoside diphosphate phosphorylation	31	8	0.0028
Cluster8	GO:0006122	mitochondrial electron transport, ubiquinol to cytochrome c	7	4	0.0028
Cluster8	GO:0006121	mitochondrial electron transport, succinate to ubiquinone	4	3	0.0038
Cluster8	GO:0010230	alternative respiration	4	3	0.0038
Cluster8	GO:0040014	regulation of multicellular organism growth	8	4	0.0052
Cluster8	GO:0006006	glucose metabolic process	24	6	0.0086
Cluster8	GO:0045332	phospholipid translocation	5	3	0.0088
Cluster8	GO:0032877	positive regulation of DNA endoreduplication	5	3	0.0088
Cluster8	GO:0090628	plant epidermal cell fate specification	5	3	0.0088
Cluster8	GO:0097264	self proteolysis	5	3	0.0088
Cluster8	GO:0090392	sepal giant cell differentiation	5	3	0.0088
Cluster8	GO:0018160	peptidyl-pyrromethane cofactor linkage	2	2	0.0102
Cluster8	GO:0042964	thioredoxin biosynthetic process	2	2	0.0102
Cluster8	GO:1900865	chloroplast RNA modification	2	2	0.0102
Cluster8	GO:0046177	D-gluconate catabolic process	2	2	0.0102
Cluster8	GO:0033512	L-lysine catabolic process to acetyl-CoA via saccharopine	2	2	0.0102
Cluster8	GO:0016122	xanthophyll metabolic process	26	4	0.0102
Cluster8	GO:0045324	late endosome to vacuole transport	27	7	0.0132
Cluster8	GO:0051026	chiasma assembly	10	4	0.0133
Cluster8	GO:0009051	pentose-phosphate shunt, oxidative branch	6	3	0.0163
Cluster8	GO:0022900	electron transport chain	84	15	0.026
Cluster8	GO:2000014	regulation of endosperm development	7	3	0.0265
Cluster8	GO:0010021	amylopectin biosynthetic process	12	4	0.0266
Cluster8	GO:0019430	removal of superoxide radicals	12	4	0.0266
Cluster8	GO:0010193	response to ozone	12	4	0.0266
Cluster8	GO:0045926	negative regulation of growth	6	4	0.0285
Cluster8	GO:0019427	acetyl-CoA biosynthetic process from acetate	3	2	0.0286
Cluster8	GO:0034058	endosomal vesicle fusion	3	2	0.0286
Cluster8	GO:0006370	7-methylguanosine mRNA capping	3	2	0.0286
Cluster8	GO:0071528	tRNA re-export from nucleus	3	2	0.0286
Cluster8	GO:0031848	protection from non-homologous end joining at telomere	3	2	0.0286
Cluster8	GO:0036092	phosphatidylinositol-3-phosphate biosynthetic process	3	2	0.0286
Cluster8	GO:0018344	protein geranylgeranylation	3	2	0.0286
Cluster8	GO:0019252	starch biosynthetic process	31	7	0.0321
Cluster8	GO:0009089	lysine biosynthetic process via diaminopimelate	13	4	0.0354
Cluster8	GO:0006303	double-strand break repair via nonhomologous end joining	13	4	0.0354
Cluster8	GO:0009753	response to jasmonic acid	48	9	0.0364
Cluster8	GO:0007129	synapsis	18	7	0.0387
Cluster8	GO:0005975	carbohydrate metabolic process	327	51	0.0391
Cluster8	GO:0009814	defense response, incompatible interaction	78	10	0.0392
