# Supplementary material for: Comprehensive Time-Course Transcriptome and Co-expression Network Analyses Identify Salt Stress Responding Mechanisms in Chlamydomonas reinhardtii Strain GY-D55
Source: Front Plant Sci. 2022 Feb 24;13:828321. doi: 10.3389/fpls.2022.828321 (PMC8908243; doi:10.3389/fpls.2022.828321)
Supplement: Supplementary Table 6 — Summary of the differentially expressed transcription factors. [file Table_6.XLSX]

## Sheet: Sheet1
Table S6 Summary of the differentially expressed transcription factors.
TFs family	A. thaliana gene ID	C. reinhardtii gene ID	Cluster
Alfin	AT2G02470	CHLREDRAFT_112975	Cluster2
Alfin	AT5G05610	CHLREDRAFT_127913	Cluster5
AP2/ERF	AT2G39250	CHLREDRAFT_148404	Cluster1
AP2/ERF	AT3G16770	CHLREDRAFT_205920	Cluster4
AP2/ERF	AT5G60120	novel.2324	Cluster4
AP2/ERF	AT2G39250	CHLREDRAFT_177657	Cluster5
AP2/ERF	AT4G17500	CHLREDRAFT_205919	Cluster5
AP2/ERF	AT2G39250	CHLREDRAFT_193596	Cluster5
AP2/ERF	AT3G16770	CHLREDRAFT_167010	Cluster6
AP2/ERF	AT4G36920	CHLREDRAFT_19751	Cluster6
AP2/ERF	AT1G24590	CHLREDRAFT_105836	Cluster7
AP2/ERF	AT1G12980	CHLREDRAFT_190235	Cluster8
B3	AT2G30470	CHLREDRAFT_168369	Cluster6
bHLH	AT5G01310	novel.2743	Cluster4
bHLH	AT5G01310	CHLREDRAFT_145045	Cluster4
bHLH	AT1G51070	novel.4141	Cluster4
BSD	AT1G55750	CHLREDRAFT_187817	Cluster6
bZIP	AT3G17609	CHLREDRAFT_169967	Cluster5
bZIP	AT2G40620	CHLREDRAFT_188572	Cluster6
C2C2	AT5G39660	CHLREDRAFT_205894	Cluster4
C2C2	AT3G54810	CHLREDRAFT_205871	Cluster5
C2C2	AT4G17570	CHLREDRAFT_187360	Cluster5
C2C2	AT5G24930	novel.2275	Cluster5
C2C2	AT4G36620	CHLREDRAFT_171659	Cluster5
C2C2	AT1G08010	CHLREDRAFT_127044	Cluster5
C2C2	AT2G18380	CHLREDRAFT_154888	Cluster6
C2H2	AT2G19385	CHLREDRAFT_145274	Cluster4
C2H2	AT3G48430	CHLREDRAFT_193126	Cluster5
C2H2	AT3G05760	CHLREDRAFT_162439	Cluster5
C2H2	AT1G30970	CHLREDRAFT_156694	Cluster5
C2H2	AT2G41835	CHLREDRAFT_117820	Cluster5
C3H	AT1G68200	novel.205	Cluster3
C3H	AT4G38890	CHLREDRAFT_111482	Cluster4
C3H	AT5G12850	CHLREDRAFT_205729	Cluster4
C3H	AT4G38890	CHLREDRAFT_171120	Cluster4
C3H	AT2G28450	CHLREDRAFT_112222	Cluster4
C3H	AT4G38890	CHLREDRAFT_104193	Cluster4
C3H	AT3G08505	CHLREDRAFT_105687	Cluster4
C3H	AT2G41900	novel.3268	Cluster4
C3H	AT4G38890	CHLREDRAFT_118391	Cluster4
C3H	AT4G25440	CHLREDRAFT_169764	Cluster5
C3H	AT2G20280	CHLREDRAFT_146239	Cluster5
C3H	AT5G12850	CHLREDRAFT_119209	Cluster5
C3H	AT1G01350	CHLREDRAFT_134186	Cluster5
C3H	AT2G41900	CHLREDRAFT_146548	Cluster5
C3H	AT1G75340	novel.464	Cluster5
C3H	AT5G18550	CHLREDRAFT_192634	Cluster5
C3H	AT5G56900	CHLREDRAFT_178196	Cluster6
C3H	AT2G25900	CHLREDRAFT_182666	Cluster7
C3H	AT5G56900	CHLREDRAFT_145911	Cluster7
C3H	AT3G12680	novel.594	Cluster8
CAMTA	AT3G16940	CHLREDRAFT_154768	Cluster1
CPP	AT2G20110	CHLREDRAFT_105644	Cluster5
CPP	AT3G22760	CHLREDRAFT_104804	Cluster5
CSD	AT4G36020	CHLREDRAFT_126810	Cluster8
E2F	AT5G22220	CHLREDRAFT_206364	Cluster5
E2F	AT5G03415	CHLREDRAFT_206363	Cluster6
GARP	AT3G10760	CHLREDRAFT_130971	Cluster4
GARP	AT5G59570	CHLREDRAFT_115247	Cluster5
GARP	AT2G01060	CHLREDRAFT_196473	Cluster5
GARP	AT5G59570	CHLREDRAFT_111844	Cluster5
GARP	AT3G16857	CHLREDRAFT_113139	Cluster6
HB	AT1G19700	CHLREDRAFT_186803	Cluster1
HB	AT5G44180	CHLREDRAFT_143889	Cluster4
HB	AT1G62990	novel.1926	Cluster5
MADS	AT3G61120	CHLREDRAFT_179291	Cluster7
MYB	AT3G48920	novel.3615	Cluster1
MYB	AT5G15310	CHLREDRAFT_194335	Cluster3
MYB	AT5G06110	CHLREDRAFT_107210	Cluster3
MYB	AT1G17520	CHLREDRAFT_189408	Cluster3
MYB	AT3G01530	novel.2095	Cluster3
MYB	AT5G11050	CHLREDRAFT_117291	Cluster4
MYB	AT3G21430	novel.352	Cluster4
MYB	AT4G18770	CHLREDRAFT_119194	Cluster4
MYB	AT1G09770	CHLREDRAFT_129649	Cluster5
MYB	AT3G09600	CHLREDRAFT_168936	Cluster5
MYB	AT2G02820	CHLREDRAFT_205725	Cluster5
MYB	AT2G46830	CHLREDRAFT_112628	Cluster5
MYB	AT4G17785	CHLREDRAFT_188627	Cluster5
MYB	AT5G67300	CHLREDRAFT_106655	Cluster6
MYB	AT5G61620	CHLREDRAFT_172919	Cluster7
MYB	AT3G27810	CHLREDRAFT_166618	Cluster7
MYB	AT3G09600	CHLREDRAFT_123164	Cluster7
MYB	AT3G13890	novel.2472	Cluster8
NF	AT5G23090	CHLREDRAFT_135809	Cluster5
NF	AT5G05660	CHLREDRAFT_114109	Cluster5
NF	AT5G63470	CHLREDRAFT_117655	Cluster5
NF	AT5G19490	CHLREDRAFT_149251	Cluster6
PLATZ	AT4G17900	CHLREDRAFT_188583	Cluster1
PLATZ	AT4G17900	CHLREDRAFT_186976	Cluster6
PLATZ	AT1G21000	CHLREDRAFT_106059	Cluster7
RWP	AT1G18790	CHLREDRAFT_186995	Cluster3
RWP	AT1G18790	CHLREDRAFT_195865	Cluster3
RWP	AT1G76350	CHLREDRAFT_205642	Cluster3
RWP	AT5G53040	CHLREDRAFT_195917	Cluster5
RWP	AT5G53040	CHLREDRAFT_195840	Cluster5
RWP	AT1G18790	CHLREDRAFT_195915	Cluster5
RWP	AT5G66990	CHLREDRAFT_195891	Cluster5
RWP	AT5G53040	CHLREDRAFT_195839	Cluster6
RWP	AT5G66990	CHLREDRAFT_195838	Cluster8
RWP	AT1G18790	CHLREDRAFT_195860	Cluster8
SBP	AT5G43270	CHLREDRAFT_191464	Cluster2
SBP	AT2G33810	CHLREDRAFT_121606	Cluster3
SBP	AT1G02065	CHLREDRAFT_166327	Cluster4
SBP	AT2G42200	CHLREDRAFT_108149	Cluster4
SBP	AT1G69170	CHLREDRAFT_195928	Cluster5
SBP	AT1G69170	CHLREDRAFT_121939	Cluster5
SBP	AT2G33810	CHLREDRAFT_171833	Cluster5
SBP	AT5G43270	novel.623	Cluster8
Trihelix	AT5G63420	CHLREDRAFT_115745	Cluster7
TUB	AT2G18280	CHLREDRAFT_17453	Cluster5
TUB	AT1G43640	CHLREDRAFT_26047	Cluster6
WRKY	AT5G07100	CHLREDRAFT_205718	Cluster5
