# Supplementary material for: Comprehensive Time-Course Transcriptome and Co-expression Network Analyses Identify Salt Stress Responding Mechanisms in Chlamydomonas reinhardtii Strain GY-D55
Source: Front Plant Sci. 2022 Feb 24;13:828321. doi: 10.3389/fpls.2022.828321 (PMC8908243; doi:10.3389/fpls.2022.828321)
Supplement: Supplementary Table 7 — Gene number and edge number of 44 WGCNA modules. [file Table_7.XLSX]

## Sheet: data
Table S7 Gene number and edge number of 44 WGCNA modules.
Module	Gene num	Relation num
black	794	264952
blue	2299	2290895
brown	1683	1209673
cyan	266	30011
darkgreen	118	5696
darkgrey	113	6119
darkmagenta	55	873
darkolivegreen	60	1570
darkorange	80	2045
darkred	130	6348
darkturquoise	114	4950
green	1474	915772
greenyellow	390	70296
grey	100	166
grey60	174	12798
ivory	32	313
lightcyan	244	26641
lightcyan1	37	620
lightgreen	166	12395
lightsteelblue1	42	812
lightyellow	152	9562
magenta	515	91400
mediumpurple3	43	900
midnightblue	253	27438
orange	86	3258
orangered4	44	664
paleturquoise	62	1706
pink	595	151556
plum1	45	946
purple	487	104056
red	864	331685
royalblue	130	5657
saddlebrown	68	1706
salmon	307	42234
sienna3	53	1165
skyblue	71	1667
skyblue3	49	892
steelblue	63	1403
tan	314	43274
turquoise	4041	7434795
violet	60	1473
white	75	2648
yellow	1618	966470
yellowgreen	51	954
