# Supplementary material for: Comprehensive Time-Course Transcriptome and Co-expression Network Analyses Identify Salt Stress Responding Mechanisms in Chlamydomonas reinhardtii Strain GY-D55
Source: Front Plant Sci. 2022 Feb 24;13:828321. doi: 10.3389/fpls.2022.828321 (PMC8908243; doi:10.3389/fpls.2022.828321)
Supplement: Supplementary Table 8 — The GO enrichment results of 44 WGCNA modules’ members. [file Table_8.XLSX]

## Sheet: Sheet1
Table S8 The GO enrichment results of 44 WGCNA modules’ members.
Module	GO ID	GO term	Annotated gene number	Enriched gene number	P value
black	GO:0065003	macromolecular complex assembly	354	18	0.006
black	GO:0019632	shikimate metabolic process	3	2	0.006
black	GO:0060968	regulation of gene silencing	37	4	0.012
black	GO:0042407	cristae formation	4	2	0.012
black	GO:0006490	oligosaccharide-lipid intermediate biosynthetic process	4	2	0.012
black	GO:0008053	mitochondrial fusion	4	2	0.012
black	GO:0090351	seedling development	88	6	0.012
black	GO:0006470	protein dephosphorylation	66	9	0.012
black	GO:0015742	alpha-ketoglutarate transport	5	2	0.019
black	GO:0009854	oxidative photosynthetic carbon pathway	5	2	0.019
black	GO:1990481	mRNA pseudouridine synthesis	5	2	0.019
black	GO:0044205	'de novo' UMP biosynthetic process	6	2	0.027
black	GO:0034982	mitochondrial protein processing	6	2	0.027
black	GO:0006086	acetyl-CoA biosynthetic process from pyruvate	7	2	0.037
black	GO:0033567	DNA replication, Okazaki fragment processing	3	2	0.045
black	GO:0046084	adenine biosynthetic process	4	2	0.045
black	GO:0055069	zinc ion homeostasis	7	2	0.045
black	GO:0046951	ketone body biosynthetic process	1	1	0.046
black	GO:0009662	etioplast organization	1	1	0.046
black	GO:0010372	positive regulation of gibberellin biosynthetic process	1	1	0.046
black	GO:0009305	protein biotinylation	1	1	0.046
black	GO:0048579	negative regulation of long-day photoperiodism, flowering	1	1	0.046
black	GO:0048530	fruit morphogenesis	1	1	0.046
black	GO:0046786	viral replication complex formation and maintenance	1	1	0.046
black	GO:0010121	arginine catabolic process to proline via ornithine	1	1	0.046
black	GO:0018316	peptide cross-linking via L-cystine	1	1	0.046
black	GO:0010951	negative regulation of endopeptidase activity	1	1	0.046
black	GO:0080153	negative regulation of reductive pentose-phosphate cycle	1	1	0.046
black	GO:1990810	microtubule anchoring at mitotic spindle pole body	1	1	0.046
black	GO:0010923	negative regulation of phosphatase activity	1	1	0.046
black	GO:0006593	ornithine catabolic process	1	1	0.046
black	GO:1902609	(R)-2-hydroxy-alpha-linolenic acid biosynthetic process	1	1	0.046
black	GO:1902440	protein localization to mitotic spindle pole body	1	1	0.046
black	GO:0080093	regulation of photorespiration	1	1	0.046
black	GO:0034970	histone H3-R2 methylation	1	1	0.046
black	GO:0034971	histone H3-R17 methylation	1	1	0.046
black	GO:0034972	histone H3-R26 methylation	1	1	0.046
black	GO:0071454	cellular response to anoxia	1	1	0.046
black	GO:0080037	negative regulation of cytokinin-activated signaling pathway	1	1	0.046
black	GO:0033577	protein glycosylation in endoplasmic reticulum	1	1	0.046
black	GO:0045046	protein import into peroxisome membrane	1	1	0.046
black	GO:0045736	negative regulation of cyclin-dependent protein serine/threonine kinase activity	1	1	0.046
black	GO:0070682	proteasome regulatory particle assembly	1	1	0.046
black	GO:0019544	arginine catabolic process to glutamate	1	1	0.046
black	GO:0009787	regulation of abscisic acid-activated signaling pathway	58	3	0.046
black	GO:0017183	peptidyl-diphthamide biosynthetic process from peptidyl-histidine	8	2	0.048
black	GO:0030497	fatty acid elongation	8	2	0.048
black	GO:0032259	methylation	157	7	0.049
blue	GO:0006468	protein phosphorylation	644	156	6.5e-11
blue	GO:0007165	signal transduction	537	108	8.7e-06
blue	GO:0046777	protein autophosphorylation	114	30	0.0003
blue	GO:0000398	mRNA splicing, via spliceosome	125	30	0.00033
blue	GO:0010265	SCF complex assembly	3	3	0.00268
blue	GO:0032784	regulation of DNA-templated transcription, elongation	15	4	0.00269
blue	GO:0006506	GPI anchor biosynthetic process	12	6	0.00311
blue	GO:0001731	formation of translation preinitiation complex	6	4	0.00441
blue	GO:0051510	regulation of unidimensional cell growth	26	8	0.00704
blue	GO:0006511	ubiquitin-dependent protein catabolic process	206	42	0.00796
blue	GO:0010051	xylem and phloem pattern formation	36	7	0.0092
blue	GO:0006898	receptor-mediated endocytosis	12	5	0.00958
blue	GO:0007019	microtubule depolymerization	6	4	0.00959
blue	GO:0007130	synaptonemal complex assembly	4	3	0.00961
blue	GO:0042450	arginine biosynthetic process via ornithine	4	3	0.00961
blue	GO:0048440	carpel development	28	6	0.00962
blue	GO:0070734	histone H3-K27 methylation	8	4	0.01633
blue	GO:0035556	intracellular signal transduction	217	40	0.01667
blue	GO:0009624	response to nematode	31	10	0.01729
blue	GO:0045087	innate immune response	122	21	0.01741
blue	GO:0016567	protein ubiquitination	203	38	0.01919
blue	GO:0046907	intracellular transport	415	61	0.01924
blue	GO:0048544	recognition of pollen	6	3	0.0193
blue	GO:0072659	protein localization to plasma membrane	6	3	0.0193
blue	GO:0030187	melatonin biosynthetic process	2	2	0.01932
blue	GO:0019854	L-ascorbic acid catabolic process	2	2	0.01932
blue	GO:0098717	pantothenate import across plasma membrane	2	2	0.01932
blue	GO:0080165	callose deposition in phloem sieve plate	2	2	0.01932
blue	GO:0033169	histone H3-K9 demethylation	2	2	0.01932
blue	GO:0030433	ER-associated ubiquitin-dependent protein catabolic process	30	8	0.01945
blue	GO:0010032	meiotic chromosome condensation	5	3	0.02155
blue	GO:0006616	SRP-dependent cotranslational protein targeting to membrane, translocation	5	3	0.02155
blue	GO:0051726	regulation of cell cycle	170	33	0.02434
blue	GO:0000226	microtubule cytoskeleton organization	140	27	0.0247
blue	GO:0050832	defense response to fungus	64	13	0.02611
blue	GO:0009860	pollen tube growth	48	12	0.02629
blue	GO:0071244	cellular response to carbon dioxide	23	7	0.03195
blue	GO:0030154	cell differentiation	257	50	0.03304
blue	GO:0030244	cellulose biosynthetic process	10	4	0.03863
blue	GO:0070816	phosphorylation of RNA polymerase II C-terminal domain	6	3	0.03868
blue	GO:0009099	valine biosynthetic process	6	3	0.03868
blue	GO:0072334	UDP-galactose transmembrane transport	6	3	0.03868
blue	GO:0044772	mitotic cell cycle phase transition	50	7	0.03893
blue	GO:0071365	cellular response to auxin stimulus	43	5	0.03906
blue	GO:0006457	protein folding	127	27	0.04235
blue	GO:0050821	protein stabilization	15	5	0.04645
blue	GO:0000278	mitotic cell cycle	224	37	0.04833
brown	GO:0006364	rRNA processing	176	86	6.4e-14
brown	GO:0000462	maturation of SSU-rRNA from tricistronic rRNA transcript (SSU-rRNA, 5.8S rRNA, LSU-rRNA)	30	18	1.9e-08
brown	GO:0030488	tRNA methylation	27	14	2.4e-06
brown	GO:0034475	U4 snRNA 3'-end processing	8	6	2.4e-05
brown	GO:0071028	nuclear mRNA surveillance	14	7	5.5e-05
brown	GO:0000463	maturation of LSU-rRNA from tricistronic rRNA transcript (SSU-rRNA, 5.8S rRNA, LSU-rRNA)	10	6	0.00015
brown	GO:0042254	ribosome biogenesis	242	100	0.00024
brown	GO:0042273	ribosomal large subunit biogenesis	72	24	0.00027
brown	GO:0006351	transcription, DNA-templated	440	55	0.00031
brown	GO:0000447	endonucleolytic cleavage in ITS1 to separate SSU-rRNA from 5.8S rRNA and LSU-rRNA from tricistronic rRNA transcript (SSU-rRNA, 5.8S rRNA, LSU-rRNA)	5	4	0.00047
brown	GO:0043985	histone H4-R3 methylation	5	4	0.00047
brown	GO:0016075	rRNA catabolic process	24	11	0.00053
brown	GO:0034427	nuclear-transcribed mRNA catabolic process, exonucleolytic, 3'-5'	12	6	0.00055
brown	GO:0000470	maturation of LSU-rRNA	24	13	0.00089
brown	GO:0000467	exonucleolytic trimming to generate mature 3'-end of 5.8S rRNA from tricistronic rRNA transcript (SSU-rRNA, 5.8S rRNA, LSU-rRNA)	9	5	0.0009
brown	GO:0071038	nuclear polyadenylation-dependent tRNA catabolic process	9	5	0.0009
brown	GO:0000469	cleavage involved in rRNA processing	23	16	0.00096
brown	GO:0000479	endonucleolytic cleavage of tricistronic rRNA transcript (SSU-rRNA, 5.8S rRNA, LSU-rRNA)	11	8	0.00099
brown	GO:0031118	rRNA pseudouridine synthesis	6	5	0.00101
brown	GO:0031120	snRNA pseudouridine synthesis	3	3	0.00101
brown	GO:0045943	positive regulation of transcription from RNA polymerase I promoter	3	3	0.00101
brown	GO:0071042	nuclear polyadenylation-dependent mRNA catabolic process	3	3	0.00101
brown	GO:0034473	U1 snRNA 3'-end processing	3	3	0.00101
brown	GO:0034476	U5 snRNA 3'-end processing	3	3	0.00101
brown	GO:0030490	maturation of SSU-rRNA	37	23	0.00117
brown	GO:0070475	rRNA base methylation	16	7	0.00149
brown	GO:0000460	maturation of 5.8S rRNA	23	15	0.00262
brown	GO:0031167	rRNA methylation	20	10	0.00366
brown	GO:0071035	nuclear polyadenylation-dependent rRNA catabolic process	12	5	0.0044
brown	GO:0071577	zinc II ion transmembrane transport	12	5	0.0044
brown	GO:0031119	tRNA pseudouridine synthesis	8	4	0.0051
brown	GO:0001510	RNA methylation	51	22	0.00811
brown	GO:0043928	exonucleolytic nuclear-transcribed mRNA catabolic process involved in deadenylation-dependent decay	9	4	0.00846
brown	GO:0071051	polyadenylation-dependent snoRNA 3'-end processing	9	4	0.00846
brown	GO:0000480	endonucleolytic cleavage in 5'-ETS of tricistronic rRNA transcript (SSU-rRNA, 5.8S rRNA, LSU-rRNA)	5	3	0.00867
brown	GO:0000472	endonucleolytic cleavage to generate mature 5'-end of SSU-rRNA from (SSU-rRNA, 5.8S rRNA, LSU-rRNA)	5	3	0.00867
brown	GO:1990481	mRNA pseudouridine synthesis	5	3	0.00867
brown	GO:0000466	maturation of 5.8S rRNA from tricistronic rRNA transcript (SSU-rRNA, 5.8S rRNA, LSU-rRNA)	16	11	0.00986
brown	GO:0001682	tRNA 5'-leader removal	2	2	0.0101
brown	GO:0042938	dipeptide transport	2	2	0.0101
brown	GO:0002940	tRNA N2-guanine methylation	2	2	0.0101
brown	GO:0002943	tRNA dihydrouridine synthesis	2	2	0.0101
brown	GO:0035280	miRNA loading onto RISC involved in gene silencing by miRNA	2	2	0.0101
brown	GO:0008153	para-aminobenzoic acid biosynthetic process	2	2	0.0101
brown	GO:0010220	positive regulation of vernalization response	2	2	0.0101
brown	GO:0006396	RNA processing	482	133	0.0111
brown	GO:0009553	embryo sac development	94	23	0.01304
brown	GO:0008360	regulation of cell shape	6	3	0.01606
brown	GO:0006606	protein import into nucleus	29	8	0.01834
brown	GO:0015031	protein transport	295	25	0.01963
brown	GO:0010197	polar nucleus fusion	17	5	0.0225
brown	GO:0006777	Mo-molybdopterin cofactor biosynthetic process	7	3	0.02603
brown	GO:0046654	tetrahydrofolate biosynthetic process	7	3	0.02603
brown	GO:0042372	phylloquinone biosynthetic process	7	3	0.02603
brown	GO:1902749	regulation of cell cycle G2/M phase transition	32	5	0.02828
brown	GO:0006747	FAD biosynthetic process	3	2	0.02829
brown	GO:0000455	enzyme-directed rRNA pseudouridine synthesis	3	2	0.02829
brown	GO:0009234	menaquinone biosynthetic process	3	2	0.02829
brown	GO:0043132	NAD transport	3	2	0.02829
brown	GO:0042939	tripeptide transport	3	2	0.02829
brown	GO:0000256	allantoin catabolic process	3	2	0.02829
brown	GO:0070676	intralumenal vesicle formation	3	2	0.02829
brown	GO:0046294	formaldehyde catabolic process	3	2	0.02829
brown	GO:0015729	oxaloacetate transport	3	2	0.02829
brown	GO:0002100	tRNA wobble adenosine to inosine editing	3	2	0.02829
brown	GO:0080179	1-methylguanosine metabolic process	3	2	0.02829
brown	GO:0071423	malate transmembrane transport	3	2	0.02829
brown	GO:0000055	ribosomal large subunit export from nucleus	13	4	0.03466
brown	GO:0010588	cotyledon vascular tissue pattern formation	8	3	0.03858
brown	GO:0009558	embryo sac cellularization	8	3	0.03858
brown	GO:0006400	tRNA modification	72	28	0.03936
brown	GO:0009561	megagametogenesis	45	12	0.0427
brown	GO:0006397	mRNA processing	168	12	0.04288
brown	GO:0009643	photosynthetic acclimation	14	4	0.04478
cyan	GO:0006412	translation	322	74	1e-30
cyan	GO:0002181	cytoplasmic translation	32	16	1.3e-19
cyan	GO:0000027	ribosomal large subunit assembly	38	10	1.5e-08
cyan	GO:0000028	ribosomal small subunit assembly	19	7	1.8e-07
cyan	GO:0009965	leaf morphogenesis	41	6	0.00043
cyan	GO:0009955	adaxial/abaxial pattern specification	18	4	0.00081
cyan	GO:0042273	ribosomal large subunit biogenesis	72	17	0.0016
cyan	GO:1902626	assembly of large subunit precursor of preribosome	4	2	0.00345
cyan	GO:0006414	translational elongation	29	6	0.00605
cyan	GO:0019941	modification-dependent protein catabolic process	212	4	0.0087
cyan	GO:0009060	aerobic respiration	37	4	0.00886
cyan	GO:0042761	very long-chain fatty acid biosynthetic process	7	2	0.01152
cyan	GO:0006120	mitochondrial electron transport, NADH to ubiquinone	8	2	0.01511
cyan	GO:0000462	maturation of SSU-rRNA from tricistronic rRNA transcript (SSU-rRNA, 5.8S rRNA, LSU-rRNA)	30	4	0.02192
cyan	GO:0016120	carotene biosynthetic process	10	2	0.02352
cyan	GO:0000463	maturation of LSU-rRNA from tricistronic rRNA transcript (SSU-rRNA, 5.8S rRNA, LSU-rRNA)	10	2	0.02352
cyan	GO:0045901	positive regulation of translational elongation	1	1	0.02446
cyan	GO:0045905	positive regulation of translational termination	1	1	0.02446
cyan	GO:2000032	regulation of secondary shoot formation	1	1	0.02446
cyan	GO:1902290	positive regulation of defense response to oomycetes	1	1	0.02446
cyan	GO:0009661	chromoplast organization	1	1	0.02446
cyan	GO:0060178	regulation of exocyst localization	1	1	0.02446
cyan	GO:0018293	protein-FAD linkage	1	1	0.02446
cyan	GO:0010729	positive regulation of hydrogen peroxide biosynthetic process	1	1	0.02446
cyan	GO:0018920	glyphosate metabolic process	1	1	0.02446
cyan	GO:0080157	regulation of plant-type cell wall organization or biogenesis	1	1	0.02446
cyan	GO:0050732	negative regulation of peptidyl-tyrosine phosphorylation	1	1	0.02446
cyan	GO:0000461	endonucleolytic cleavage to generate mature 3'-end of SSU-rRNA from (SSU-rRNA, 5.8S rRNA, LSU-rRNA)	1	1	0.02446
cyan	GO:0032502	developmental process	1316	30	0.02496
cyan	GO:0080022	primary root development	11	2	0.02829
cyan	GO:0032981	mitochondrial respiratory chain complex I assembly	12	2	0.03342
cyan	GO:0000470	maturation of LSU-rRNA	24	4	0.0437
cyan	GO:0042274	ribosomal small subunit biogenesis	52	11	0.04555
cyan	GO:0070207	protein homotrimerization	2	1	0.04833
cyan	GO:1902171	regulation of tocopherol cyclase activity	2	1	0.04833
cyan	GO:0006398	histone mRNA 3'-end processing	2	1	0.04833
cyan	GO:0002143	tRNA wobble position uridine thiolation	2	1	0.04833
cyan	GO:0098789	pre-mRNA cleavage required for polyadenylation	2	1	0.04833
cyan	GO:0048640	negative regulation of developmental growth	2	1	0.04833
cyan	GO:0050992	dimethylallyl diphosphate biosynthetic process	2	1	0.04833
cyan	GO:1903775	regulation of DNA double-strand break processing	2	1	0.04833
cyan	GO:0043982	histone H4-K8 acetylation	2	1	0.04833
cyan	GO:0043983	histone H4-K12 acetylation	2	1	0.04833
cyan	GO:2001173	regulation of histone H2B conserved C-terminal lysine ubiquitination	2	1	0.04833
cyan	GO:0090506	axillary shoot meristem initiation	2	1	0.04833
cyan	GO:1904143	positive regulation of carotenoid biosynthetic process	2	1	0.04833
darkgreen	GO:0006412	translation	322	20	2.6e-10
darkgreen	GO:0006354	DNA-templated transcription, elongation	25	5	6.5e-06
darkgreen	GO:0042776	mitochondrial ATP synthesis coupled proton transport	6	3	2.6e-05
darkgreen	GO:0009772	photosynthetic electron transport in photosystem II	8	3	7.1e-05
darkgreen	GO:0006176	dATP biosynthetic process from ADP	2	2	0.00012
darkgreen	GO:0019684	photosynthesis, light reaction	128	15	0.00025
darkgreen	GO:0009767	photosynthetic electron transport chain	46	8	0.00032
darkgreen	GO:0000028	ribosomal small subunit assembly	19	3	0.00112
darkgreen	GO:0045333	cellular respiration	64	4	0.00313
darkgreen	GO:0048564	photosystem I assembly	12	2	0.00747
darkgreen	GO:0000027	ribosomal large subunit assembly	38	3	0.00838
darkgreen	GO:0009769	photosynthesis, light harvesting in photosystem II	13	2	0.00876
darkgreen	GO:0015886	heme transport	1	1	0.01111
darkgreen	GO:0015986	ATP synthesis coupled proton transport	22	5	0.01214
darkgreen	GO:0010199	organ boundary specification between lateral organs and the meristem	2	1	0.02209
darkgreen	GO:0015990	electron transport coupled proton transport	3	1	0.03295
darkgreen	GO:0045903	positive regulation of translational fidelity	3	1	0.03295
darkgreen	GO:0015979	photosynthesis	173	17	0.04029
darkgreen	GO:2000022	regulation of jasmonic acid mediated signaling pathway	4	1	0.0437
darkgreen	GO:0006646	phosphatidylethanolamine biosynthetic process	4	1	0.0437
darkgrey	GO:0090160	Golgi to lysosome transport	3	1	0.0058
darkgrey	GO:0071836	nectar secretion	4	1	0.0077
darkgrey	GO:0019243	methylglyoxal catabolic process to D-lactate via S-lactoyl-glutathione	6	1	0.0115
darkgrey	GO:0005986	sucrose biosynthetic process	9	1	0.0173
darkgrey	GO:0043171	peptide catabolic process	9	1	0.0173
darkgrey	GO:0009567	double fertilization forming a zygote and endosperm	12	1	0.023
darkgrey	GO:0010208	pollen wall assembly	23	1	0.0436
darkmagenta	GO:0080051	cutin transport	6	1	0.0039
darkmagenta	GO:0010345	suberin biosynthetic process	7	1	0.0045
darkmagenta	GO:2000014	regulation of endosperm development	7	1	0.0045
darkmagenta	GO:0000122	negative regulation of transcription from RNA polymerase II promoter	7	1	0.0045
darkmagenta	GO:0045128	negative regulation of reciprocal meiotic recombination	8	1	0.0051
darkmagenta	GO:0010588	cotyledon vascular tissue pattern formation	8	1	0.0051
darkmagenta	GO:0006349	regulation of gene expression by genetic imprinting	9	1	0.0058
darkmagenta	GO:0010222	stem vascular tissue pattern formation	9	1	0.0058
darkmagenta	GO:0015908	fatty acid transport	10	1	0.0064
darkmagenta	GO:0016120	carotene biosynthetic process	10	1	0.0064
darkmagenta	GO:0043570	maintenance of DNA repeat elements	11	1	0.0071
darkmagenta	GO:0006290	pyrimidine dimer repair	14	1	0.009
darkmagenta	GO:0042335	cuticle development	18	1	0.0115
darkmagenta	GO:0006301	postreplication repair	22	1	0.0141
darkmagenta	GO:0006298	mismatch repair	24	1	0.0154
darkmagenta	GO:0006342	chromatin silencing	35	1	0.0223
darkmagenta	GO:0000003	reproduction	173	2	0.034
darkmagenta	GO:0016571	histone methylation	59	1	0.0375
darkmagenta	GO:0009611	response to wounding	77	1	0.0487
darkolivegreen	GO:0016558	protein import into peroxisome matrix	10	2	0.00044
darkolivegreen	GO:0046621	negative regulation of organ growth	1	1	0.00322
darkolivegreen	GO:0048482	ovule morphogenesis	1	1	0.00322
darkolivegreen	GO:1904526	regulation of microtubule binding	1	1	0.00322
darkolivegreen	GO:0090522	vesicle tethering involved in exocytosis	1	1	0.00322
darkolivegreen	GO:0032367	intracellular cholesterol transport	1	1	0.00322
darkolivegreen	GO:0006635	fatty acid beta-oxidation	28	2	0.00354
darkolivegreen	GO:0080167	response to karrikin	43	2	0.00821
darkolivegreen	GO:0080113	regulation of seed growth	3	1	0.00963
darkolivegreen	GO:0010188	response to microbial phytotoxin	3	1	0.00963
darkolivegreen	GO:1900057	positive regulation of leaf senescence	3	1	0.00963
darkolivegreen	GO:0045926	negative regulation of growth	6	2	0.01218
darkolivegreen	GO:0060321	acceptance of pollen	4	1	0.01282
darkolivegreen	GO:0071494	cellular response to UV-C	4	1	0.01282
darkolivegreen	GO:0006646	phosphatidylethanolamine biosynthetic process	4	1	0.01282
darkolivegreen	GO:0048354	mucilage biosynthetic process involved in seed coat development	4	1	0.01282
darkolivegreen	GO:0055129	L-proline biosynthetic process	4	1	0.01282
darkolivegreen	GO:0048317	seed morphogenesis	4	1	0.01282
darkolivegreen	GO:0046167	glycerol-3-phosphate biosynthetic process	5	1	0.016
darkolivegreen	GO:0019563	glycerol catabolic process	5	1	0.016
darkolivegreen	GO:0019433	triglyceride catabolic process	5	1	0.016
darkolivegreen	GO:0009423	chorismate biosynthetic process	6	1	0.01917
darkolivegreen	GO:0006893	Golgi to plasma membrane transport	8	1	0.02548
darkolivegreen	GO:0009913	epidermal cell differentiation	9	1	0.02862
darkolivegreen	GO:0006904	vesicle docking involved in exocytosis	9	1	0.02862
darkolivegreen	GO:0090069	regulation of ribosome biogenesis	10	1	0.03175
darkolivegreen	GO:0008285	negative regulation of cell proliferation	11	1	0.03487
darkolivegreen	GO:0002237	response to molecule of bacterial origin	11	1	0.03487
darkolivegreen	GO:0006974	cellular response to DNA damage stimulus	231	2	0.03742
darkolivegreen	GO:0006284	base-excision repair	13	1	0.04109
darkolivegreen	GO:0080111	DNA demethylation	13	1	0.04109
darkolivegreen	GO:0032875	regulation of DNA endoreduplication	14	1	0.04418
darkorange	GO:0008360	regulation of cell shape	6	1	0.0058
darkorange	GO:0007094	mitotic spindle assembly checkpoint	6	1	0.0058
darkorange	GO:0010021	amylopectin biosynthetic process	12	1	0.0115
darkorange	GO:0019288	isopentenyl diphosphate biosynthetic process, methylerythritol 4-phosphate pathway	12	1	0.0115
darkorange	GO:0019252	starch biosynthetic process	31	1	0.0296
darkorange	GO:0006334	nucleosome assembly	32	1	0.0305
darkorange	GO:0016117	carotenoid biosynthetic process	41	1	0.039
darkred	GO:0006844	acyl carnitine transport	1	1	0.0034
darkred	GO:0007000	nucleolus organization	3	1	0.0101
darkred	GO:0008612	peptidyl-lysine modification to peptidyl-hypusine	3	1	0.0101
darkred	GO:0050000	chromosome localization	3	1	0.0101
darkred	GO:0009860	pollen tube growth	48	2	0.0112
darkred	GO:0009963	positive regulation of flavonoid biosynthetic process	4	1	0.0135
darkred	GO:0005513	detection of calcium ion	5	1	0.0168
darkred	GO:0006561	proline biosynthetic process	6	1	0.0201
darkred	GO:0007004	telomere maintenance via telomerase	7	1	0.0234
darkred	GO:0045851	pH reduction	8	1	0.0267
darkred	GO:0010196	nonphotochemical quenching	8	1	0.0267
darkred	GO:0007584	response to nutrient	10	1	0.0333
darkred	GO:0009612	response to mechanical stimulus	10	1	0.0333
darkred	GO:0010223	secondary shoot formation	11	1	0.0366
darkred	GO:0009934	regulation of meristem structural organization	11	1	0.0366
darkred	GO:0016925	protein sumoylation	12	1	0.0398
darkred	GO:0010449	root meristem growth	15	1	0.0496
darkturquoise	GO:0009142	nucleoside triphosphate biosynthetic process	37	3	0.00012
darkturquoise	GO:0006165	nucleoside diphosphate phosphorylation	31	3	0.00038
darkturquoise	GO:0006163	purine nucleotide metabolic process	144	3	0.00155
darkturquoise	GO:0019722	calcium-mediated signaling	21	2	0.00418
darkturquoise	GO:0002949	tRNA threonylcarbamoyladenosine modification	1	1	0.00467
darkturquoise	GO:0097009	energy homeostasis	2	1	0.00931
darkturquoise	GO:0046901	tetrahydrofolylpolyglutamate biosynthetic process	2	1	0.00931
darkturquoise	GO:0043622	cortical microtubule organization	32	2	0.00957
darkturquoise	GO:0007018	microtubule-based movement	37	2	0.01266
darkturquoise	GO:0000349	generation of catalytic spliceosome for first transesterification step	3	1	0.01394
darkturquoise	GO:0000722	telomere maintenance via recombination	3	1	0.01394
darkturquoise	GO:0031425	chloroplast RNA processing	3	1	0.01394
darkturquoise	GO:0006228	UTP biosynthetic process	4	1	0.01854
darkturquoise	GO:0019563	glycerol catabolic process	5	1	0.02313
darkturquoise	GO:0006183	GTP biosynthetic process	5	1	0.02313
darkturquoise	GO:0072344	rescue of stalled ribosome	6	1	0.02769
darkturquoise	GO:0007019	microtubule depolymerization	6	1	0.02769
darkturquoise	GO:0019243	methylglyoxal catabolic process to D-lactate via S-lactoyl-glutathione	6	1	0.02769
darkturquoise	GO:0070534	protein K63-linked ubiquitination	7	1	0.03223
darkturquoise	GO:0051013	microtubule severing	7	1	0.03223
darkturquoise	GO:0006241	CTP biosynthetic process	7	1	0.03223
darkturquoise	GO:0010267	production of ta-siRNAs involved in RNA interference	8	1	0.03676
darkturquoise	GO:0007052	mitotic spindle organization	67	2	0.03858
darkturquoise	GO:0046854	phosphatidylinositol phosphorylation	9	1	0.04126
darkturquoise	GO:0043269	regulation of ion transport	10	1	0.04574
green	GO:0010499	proteasomal ubiquitin-independent protein catabolic process	16	13	4.8e-11
green	GO:0043161	proteasome-mediated ubiquitin-dependent protein catabolic process	123	36	2.5e-10
green	GO:0006886	intracellular protein transport	275	66	2.6e-07
green	GO:0006457	protein folding	127	26	7e-06
green	GO:0045047	protein targeting to ER	23	14	1e-05
green	GO:0000338	protein deneddylation	8	6	2.6e-05
green	GO:0000387	spliceosomal snRNP assembly	12	7	5.5e-05
green	GO:0010387	COP9 signalosome assembly	4	4	0.00011
green	GO:0000398	mRNA splicing, via spliceosome	125	30	0.00017
green	GO:0006891	intra-Golgi vesicle-mediated transport	23	9	0.00025
green	GO:0006888	ER to Golgi vesicle-mediated transport	44	16	0.00045
green	GO:0006890	retrograde vesicle-mediated transport, Golgi to ER	16	7	0.00055
green	GO:0051788	response to misfolded protein	15	4	0.00105
green	GO:0006614	SRP-dependent cotranslational protein targeting to membrane	15	7	0.00159
green	GO:0006367	transcription initiation from RNA polymerase II promoter	21	9	0.00172
green	GO:0006465	signal peptide processing	10	5	0.00176
green	GO:0007030	Golgi organization	15	6	0.00244
green	GO:0006511	ubiquitin-dependent protein catabolic process	206	54	0.00269
green	GO:0006620	posttranslational protein targeting to membrane	7	4	0.00388
green	GO:0048232	male gamete generation	8	4	0.00388
green	GO:0006621	protein retention in ER lumen	4	3	0.00389
green	GO:0016192	vesicle-mediated transport	189	47	0.0049
green	GO:0010019	chloroplast-nucleus signaling pathway	5	3	0.00899
green	GO:0045899	positive regulation of RNA polymerase II transcriptional preinitiation complex assembly	5	3	0.00899
green	GO:0044794	positive regulation by host of viral process	2	2	0.01037
green	GO:0006382	adenosine to inosine editing	2	2	0.01037
green	GO:0010992	ubiquitin homeostasis	2	2	0.01037
green	GO:0010253	UDP-rhamnose biosynthetic process	2	2	0.01037
green	GO:0080129	proteasome core complex assembly	2	2	0.01037
green	GO:0046939	nucleotide phosphorylation	33	5	0.01037
green	GO:0034976	response to endoplasmic reticulum stress	55	12	0.01336
green	GO:0046686	response to cadmium ion	188	29	0.01451
green	GO:0090110	cargo loading into COPII-coated vesicle	6	3	0.01663
green	GO:0009640	photomorphogenesis	34	11	0.02303
green	GO:0007346	regulation of mitotic cell cycle	57	12	0.02648
green	GO:0045116	protein neddylation	7	3	0.02693
green	GO:0048193	Golgi vesicle transport	81	24	0.02775
green	GO:0007034	vacuolar transport	57	9	0.02886
green	GO:0032956	regulation of actin cytoskeleton organization	11	4	0.02889
green	GO:0006565	L-serine catabolic process	3	2	0.02899
green	GO:0006627	protein processing involved in protein targeting to mitochondrion	3	2	0.02899
green	GO:0019264	glycine biosynthetic process from serine	3	2	0.02899
green	GO:0060145	viral gene silencing in virus induced gene silencing	3	2	0.02899
green	GO:0002238	response to molecule of fungal origin	3	2	0.02899
green	GO:0015805	S-adenosyl-L-methionine transport	3	2	0.02899
green	GO:0070131	positive regulation of mitochondrial translation	3	2	0.02899
green	GO:0000349	generation of catalytic spliceosome for first transesterification step	3	2	0.02899
green	GO:0009846	pollen germination	31	7	0.03305
green	GO:0006515	misfolded or incompletely synthesized protein catabolic process	22	5	0.03611
green	GO:0006281	DNA repair	219	30	0.03849
green	GO:0045454	cell redox homeostasis	55	10	0.04863
greenyellow	GO:0000055	ribosomal large subunit export from nucleus	13	4	5.5e-05
greenyellow	GO:0016926	protein desumoylation	4	2	0.0018
greenyellow	GO:0043988	histone H3-S28 phosphorylation	36	4	0.0033
greenyellow	GO:0043987	histone H3-S10 phosphorylation	37	4	0.0037
greenyellow	GO:0000027	ribosomal large subunit assembly	38	4	0.004
greenyellow	GO:0048638	regulation of developmental growth	66	5	0.0048
greenyellow	GO:0048578	positive regulation of long-day photoperiodism, flowering	7	2	0.0059
greenyellow	GO:0032465	regulation of cytokinesis	48	4	0.0093
greenyellow	GO:0030307	positive regulation of cell growth	10	2	0.0123
greenyellow	GO:0070973	protein localization to endoplasmic reticulum exit site	1	1	0.0174
greenyellow	GO:0010606	positive regulation of cytoplasmic mRNA processing body assembly	1	1	0.0174
greenyellow	GO:0060776	simple leaf morphogenesis	1	1	0.0174
greenyellow	GO:0006516	glycoprotein catabolic process	1	1	0.0174
greenyellow	GO:0042754	negative regulation of circadian rhythm	1	1	0.0174
greenyellow	GO:0080005	photosystem stoichiometry adjustment	1	1	0.0174
greenyellow	GO:1903292	protein localization to Golgi membrane	1	1	0.0174
greenyellow	GO:1903298	negative regulation of hypoxia-induced intrinsic apoptotic signaling pathway	1	1	0.0174
greenyellow	GO:0048026	positive regulation of mRNA splicing, via spliceosome	1	1	0.0174
greenyellow	GO:0071497	cellular response to freezing	1	1	0.0174
greenyellow	GO:0048576	positive regulation of short-day photoperiodism, flowering	1	1	0.0174
greenyellow	GO:0010193	response to ozone	12	2	0.0176
greenyellow	GO:0007052	mitotic spindle organization	67	4	0.0287
greenyellow	GO:1904430	negative regulation of t-circle formation	2	1	0.0345
greenyellow	GO:0090657	telomeric loop disassembly	2	1	0.0345
greenyellow	GO:0048208	COPII vesicle coating	2	1	0.0345
greenyellow	GO:0032483	regulation of Rab protein signal transduction	2	1	0.0345
greenyellow	GO:0044648	histone H3-K4 dimethylation	2	1	0.0345
greenyellow	GO:0006517	protein deglycosylation	2	1	0.0345
greenyellow	GO:0010353	response to trehalose	2	1	0.0345
greenyellow	GO:0072321	chaperone-mediated protein transport	2	1	0.0345
greenyellow	GO:0006210	thymine catabolic process	2	1	0.0345
greenyellow	GO:0070716	mismatch repair involved in maintenance of fidelity involved in DNA-dependent DNA replication	2	1	0.0345
greenyellow	GO:0010569	regulation of double-strand break repair via homologous recombination	2	1	0.0345
greenyellow	GO:0070863	positive regulation of protein exit from endoplasmic reticulum	2	1	0.0345
greenyellow	GO:0045900	negative regulation of translational elongation	2	1	0.0345
greenyellow	GO:0043137	DNA replication, removal of RNA primer	2	1	0.0345
greenyellow	GO:0000209	protein polyubiquitination	46	3	0.0452
grey	GO:0070987	error-free translesion synthesis	1	1	0.0031
grey	GO:1990116	ribosome-associated ubiquitin-dependent protein catabolic process	3	1	0.0091
grey	GO:0034721	histone H3-K4 demethylation, trimethyl-H3-K4-specific	3	1	0.0091
grey	GO:1901601	strigolactone biosynthetic process	3	1	0.0091
grey	GO:0032456	endocytic recycling	4	1	0.0122
grey	GO:0006432	phenylalanyl-tRNA aminoacylation	5	1	0.0152
grey	GO:0072344	rescue of stalled ribosome	6	1	0.0182
grey	GO:0016121	carotene catabolic process	8	1	0.0242
grey	GO:0016124	xanthophyll catabolic process	8	1	0.0242
grey	GO:0031936	negative regulation of chromatin silencing	8	1	0.0242
grey	GO:0042276	error-prone translesion synthesis	9	1	0.0272
grey	GO:0008299	isoprenoid biosynthetic process	83	2	0.0318
grey	GO:0051260	protein homooligomerization	11	1	0.0332
grey	GO:0010223	secondary shoot formation	11	1	0.0332
grey	GO:0006506	GPI anchor biosynthetic process	12	1	0.0361
grey	GO:0016925	protein sumoylation	12	1	0.0361
grey	GO:0000077	DNA damage checkpoint	12	1	0.0361
grey	GO:0080111	DNA demethylation	13	1	0.0391
grey	GO:0009850	auxin metabolic process	16	1	0.0479
grey60	GO:0031222	arabinan catabolic process	1	1	0.0061
grey60	GO:2000905	negative regulation of starch metabolic process	1	1	0.0061
grey60	GO:0045493	xylan catabolic process	1	1	0.0061
grey60	GO:2000306	positive regulation of photomorphogenesis	2	1	0.0122
grey60	GO:0097552	mitochondrial double-strand break repair via homologous recombination	2	1	0.0122
grey60	GO:0010777	meiotic mismatch repair involved in reciprocal meiotic recombination	2	1	0.0122
grey60	GO:0070059	intrinsic apoptotic signaling pathway in response to endoplasmic reticulum stress	2	1	0.0122
grey60	GO:0036498	IRE1-mediated unfolded protein response	2	1	0.0122
grey60	GO:0000088	mitotic prophase	2	1	0.0122
grey60	GO:0009624	response to nematode	31	2	0.0151
grey60	GO:0000717	nucleotide-excision repair, DNA duplex unwinding	3	1	0.0182
grey60	GO:0007095	mitotic G2 DNA damage checkpoint	3	1	0.0182
grey60	GO:0071932	replication fork reversal	3	1	0.0182
grey60	GO:0042138	meiotic DNA double-strand break formation	4	1	0.0242
grey60	GO:0043981	histone H4-K5 acetylation	4	1	0.0242
grey60	GO:0006384	transcription initiation from RNA polymerase III promoter	4	1	0.0242
grey60	GO:0045951	positive regulation of mitotic recombination	4	1	0.0242
grey60	GO:0007076	mitotic chromosome condensation	5	1	0.0302
grey60	GO:0007059	chromosome segregation	101	4	0.0317
grey60	GO:0009740	gibberellic acid mediated signaling pathway	7	1	0.0421
grey60	GO:0044772	mitotic cell cycle phase transition	50	2	0.047
grey60	GO:0006826	iron ion transport	8	1	0.0479
grey60	GO:0031110	regulation of microtubule polymerization or depolymerization	8	1	0.0479
grey60	GO:0045128	negative regulation of reciprocal meiotic recombination	8	1	0.0479
grey60	GO:0051131	chaperone-mediated protein complex assembly	8	1	0.0479
ivory	GO:0071490	cellular response to far red light	8	1	0.0051
ivory	GO:0071492	cellular response to UV-A	8	1	0.0051
ivory	GO:0071486	cellular response to high light intensity	8	1	0.0051
ivory	GO:0071491	cellular response to red light	10	1	0.0064
ivory	GO:0010117	photoprotection	11	1	0.0071
ivory	GO:0071483	cellular response to blue light	12	1	0.0077
ivory	GO:0010030	positive regulation of seed germination	15	1	0.0096
ivory	GO:0010380	regulation of chlorophyll biosynthetic process	20	1	0.0128
ivory	GO:0006342	chromatin silencing	35	1	0.0223
ivory	GO:0080167	response to karrikin	43	1	0.0274
ivory	GO:0034605	cellular response to heat	43	1	0.0274
lightcyan	GO:0072657	protein localization to membrane	65	6	6.4e-06
lightcyan	GO:0018279	protein N-linked glycosylation via asparagine	6	3	0.00011
lightcyan	GO:0009958	positive gravitropism	7	3	0.00019
lightcyan	GO:0060359	response to ammonium ion	3	2	0.00095
lightcyan	GO:0006487	protein N-linked glycosylation	24	7	0.00162
lightcyan	GO:0006891	intra-Golgi vesicle-mediated transport	23	3	0.00777
lightcyan	GO:0016126	sterol biosynthetic process	9	2	0.01067
lightcyan	GO:0030244	cellulose biosynthetic process	10	2	0.01319
lightcyan	GO:0000271	polysaccharide biosynthetic process	63	4	0.01772
lightcyan	GO:0009668	plastid membrane organization	37	2	0.01797
lightcyan	GO:0080094	response to trehalose-6-phosphate	1	1	0.01803
lightcyan	GO:0006169	adenosine salvage	1	1	0.01803
lightcyan	GO:1902916	positive regulation of protein polyubiquitination	1	1	0.01803
lightcyan	GO:0046719	regulation by virus of viral protein levels in host cell	1	1	0.01803
lightcyan	GO:0036172	thiamine salvage	1	1	0.01803
lightcyan	GO:0006907	pinocytosis	1	1	0.01803
lightcyan	GO:2000009	negative regulation of protein localization to cell surface	1	1	0.01803
lightcyan	GO:0048461	flower structural organization	1	1	0.01803
lightcyan	GO:0010450	inflorescence meristem growth	1	1	0.01803
lightcyan	GO:0048833	specification of floral organ number	1	1	0.01803
lightcyan	GO:0043448	alkane catabolic process	1	1	0.01803
lightcyan	GO:1901017	negative regulation of potassium ion transmembrane transporter activity	1	1	0.01803
lightcyan	GO:0006489	dolichyl diphosphate biosynthetic process	1	1	0.01803
lightcyan	GO:0009415	response to water	132	3	0.01809
lightcyan	GO:0006486	protein glycosylation	86	11	0.02057
lightcyan	GO:0017148	negative regulation of translation	13	2	0.02207
lightcyan	GO:0000209	protein polyubiquitination	46	4	0.03193
lightcyan	GO:0009723	response to ethylene	44	3	0.03251
lightcyan	GO:0033306	phytol metabolic process	2	1	0.03573
lightcyan	GO:0009959	negative gravitropism	2	1	0.03573
lightcyan	GO:0000492	box C/D snoRNP assembly	2	1	0.03573
lightcyan	GO:0051176	positive regulation of sulfur metabolic process	2	1	0.03573
lightcyan	GO:0044209	AMP salvage	2	1	0.03573
lightcyan	GO:0009697	salicylic acid biosynthetic process	2	1	0.03573
lightcyan	GO:0061083	regulation of protein refolding	2	1	0.03573
lightcyan	GO:0019408	dolichol biosynthetic process	2	1	0.03573
lightcyan	GO:2000072	regulation of defense response to fungus, incompatible interaction	2	1	0.03573
lightcyan	GO:0002221	pattern recognition receptor signaling pathway	2	1	0.03573
lightcyan	GO:0032258	CVT pathway	2	1	0.03573
lightcyan	GO:0034628	'de novo' NAD biosynthetic process from aspartate	2	1	0.03573
lightcyan	GO:0006850	mitochondrial pyruvate transport	2	1	0.03573
lightcyan	GO:0006878	cellular copper ion homeostasis	2	1	0.03573
lightcyan	GO:0006449	regulation of translational termination	2	1	0.03573
lightcyan	GO:0006888	ER to Golgi vesicle-mediated transport	44	3	0.04427
lightcyan	GO:0006906	vesicle fusion	20	2	0.04955
lightcyan1	GO:0015853	adenine transport	2	1	0.0013
lightcyan1	GO:0015854	guanine transport	2	1	0.0013
lightcyan1	GO:0006065	UDP-glucuronate biosynthetic process	4	1	0.0026
lightcyan1	GO:0006024	glycosaminoglycan biosynthetic process	4	1	0.0026
lightcyan1	GO:0052546	cell wall pectin metabolic process	12	1	0.0077
lightcyan1	GO:0006342	chromatin silencing	35	1	0.0223
lightgreen	GO:0034484	raffinose catabolic process	1	1	0.0047
lightgreen	GO:0006751	glutathione catabolic process	3	1	0.0139
lightgreen	GO:0080179	1-methylguanosine metabolic process	3	1	0.0139
lightgreen	GO:0006212	uracil catabolic process	3	1	0.0139
lightgreen	GO:0019483	beta-alanine biosynthetic process	3	1	0.0139
lightgreen	GO:2000582	positive regulation of ATP-dependent microtubule motor activity, plus-end-directed	3	1	0.0139
lightgreen	GO:0046705	CDP biosynthetic process	4	1	0.0185
lightgreen	GO:1903830	magnesium ion transmembrane transport	4	1	0.0185
lightgreen	GO:0006225	UDP biosynthetic process	5	1	0.0231
lightgreen	GO:0090646	mitochondrial tRNA processing	5	1	0.0231
lightgreen	GO:0006552	leucine catabolic process	6	1	0.0277
lightgreen	GO:0009088	threonine biosynthetic process	7	1	0.0322
lightgreen	GO:0015693	magnesium ion transport	7	1	0.0322
lightgreen	GO:0010082	regulation of root meristem growth	8	1	0.0368
lightgreen	GO:0072583	clathrin-mediated endocytosis	8	1	0.0368
lightgreen	GO:0006207	'de novo' pyrimidine nucleobase biosynthetic process	9	1	0.0413
lightgreen	GO:0010304	PSII associated light-harvesting complex II catabolic process	9	1	0.0413
lightgreen	GO:0032958	inositol phosphate biosynthetic process	10	1	0.0457
lightsteelblue1	GO:0000730	DNA recombinase assembly	3	1	0.0019
lightsteelblue1	GO:0042148	strand invasion	3	1	0.0019
lightsteelblue1	GO:0098719	sodium ion import across plasma membrane	5	1	0.0032
lightsteelblue1	GO:0007094	mitotic spindle assembly checkpoint	6	1	0.0039
lightsteelblue1	GO:0051026	chiasma assembly	10	1	0.0064
lightsteelblue1	GO:0006312	mitotic recombination	13	1	0.0083
lightsteelblue1	GO:0051453	regulation of intracellular pH	15	1	0.0096
lightsteelblue1	GO:0071805	potassium ion transmembrane transport	17	1	0.0109
lightsteelblue1	GO:0010212	response to ionizing radiation	22	1	0.0141
lightsteelblue1	GO:0006972	hyperosmotic response	30	1	0.0192
lightsteelblue1	GO:0009611	response to wounding	77	1	0.0487
lightyellow	GO:0048658	anther wall tapetum development	7	2	0.0016
lightyellow	GO:0010021	amylopectin biosynthetic process	12	2	0.0048
lightyellow	GO:0005975	carbohydrate metabolic process	327	8	0.0055
lightyellow	GO:0010020	chloroplast fission	16	2	0.0085
lightyellow	GO:0001578	microtubule bundle formation	1	1	0.0089
lightyellow	GO:0090241	negative regulation of histone H4 acetylation	1	1	0.0089
lightyellow	GO:0070829	heterochromatin maintenance	1	1	0.0089
lightyellow	GO:0048629	trichome patterning	1	1	0.0089
lightyellow	GO:0032197	transposition, RNA-mediated	1	1	0.0089
lightyellow	GO:0036257	multivesicular body organization	1	1	0.0089
lightyellow	GO:0051574	positive regulation of histone H3-K9 methylation	1	1	0.0089
lightyellow	GO:0045037	protein import into chloroplast stroma	21	2	0.0145
lightyellow	GO:0071456	cellular response to hypoxia	59	3	0.015
lightyellow	GO:0009700	indole phytoalexin biosynthetic process	2	1	0.0176
lightyellow	GO:0043335	protein unfolding	2	1	0.0176
lightyellow	GO:1900027	regulation of ruffle assembly	2	1	0.0176
lightyellow	GO:0019605	butyrate metabolic process	2	1	0.0176
lightyellow	GO:0080144	amino acid homeostasis	2	1	0.0176
lightyellow	GO:0006750	glutathione biosynthetic process	2	1	0.0176
lightyellow	GO:0010133	proline catabolic process to glutamate	3	1	0.0263
lightyellow	GO:0051958	methotrexate transport	3	1	0.0263
lightyellow	GO:0010106	cellular response to iron ion starvation	3	1	0.0263
lightyellow	GO:0006103	2-oxoglutarate metabolic process	3	1	0.0263
lightyellow	GO:0006346	methylation-dependent chromatin silencing	3	1	0.0263
lightyellow	GO:0060586	multicellular organismal iron ion homeostasis	3	1	0.0263
lightyellow	GO:0006897	endocytosis	29	2	0.0268
lightyellow	GO:0019252	starch biosynthetic process	31	2	0.0304
lightyellow	GO:0032456	endocytic recycling	4	1	0.035
lightyellow	GO:2000636	positive regulation of primary miRNA processing	4	1	0.035
lightyellow	GO:0045040	protein import into mitochondrial outer membrane	4	1	0.035
lightyellow	GO:0046512	sphingosine biosynthetic process	4	1	0.035
lightyellow	GO:0080182	histone H3-K4 trimethylation	4	1	0.035
lightyellow	GO:0006490	oligosaccharide-lipid intermediate biosynthetic process	4	1	0.035
lightyellow	GO:0006970	response to osmotic stress	225	4	0.0416
lightyellow	GO:0007018	microtubule-based movement	37	2	0.0421
lightyellow	GO:0005977	glycogen metabolic process	12	2	0.0428
lightyellow	GO:0019761	glucosinolate biosynthetic process	5	1	0.0435
lightyellow	GO:0032204	regulation of telomere maintenance	5	1	0.0435
lightyellow	GO:0043328	protein targeting to vacuole involved in ubiquitin-dependent protein catabolic process via the multivesicular body sorting pathway	5	1	0.0435
lightyellow	GO:0016055	Wnt signaling pathway	5	1	0.0435
lightyellow	GO:2000067	regulation of root morphogenesis	5	1	0.0435
lightyellow	GO:2000023	regulation of lateral root development	5	1	0.0435
lightyellow	GO:0052544	defense response by callose deposition in cell wall	5	1	0.0435
lightyellow	GO:0006513	protein monoubiquitination	5	1	0.0435
lightyellow	GO:0006531	aspartate metabolic process	5	1	0.0435
magenta	GO:0032958	inositol phosphate biosynthetic process	10	3	0.0013
magenta	GO:1900367	positive regulation of defense response to insect	4	2	0.0031
magenta	GO:0046705	CDP biosynthetic process	4	2	0.0031
magenta	GO:0006225	UDP biosynthetic process	5	2	0.0051
magenta	GO:0045038	protein import into chloroplast thylakoid membrane	7	2	0.0104
magenta	GO:0010305	leaf vascular tissue pattern formation	20	3	0.0104
magenta	GO:0006813	potassium ion transport	25	3	0.0135
magenta	GO:0009646	response to absence of light	22	3	0.0136
magenta	GO:0009734	auxin-activated signaling pathway	37	4	0.0171
magenta	GO:0016126	sterol biosynthetic process	9	2	0.0173
magenta	GO:0006207	'de novo' pyrimidine nucleobase biosynthetic process	9	2	0.0173
magenta	GO:0006163	purine nucleotide metabolic process	144	4	0.0216
magenta	GO:0002939	tRNA N1-guanine methylation	1	1	0.0232
magenta	GO:0006218	uridine catabolic process	1	1	0.0232
magenta	GO:0016045	detection of bacterium	1	1	0.0232
magenta	GO:0046110	xanthine metabolic process	1	1	0.0232
magenta	GO:0017121	phospholipid scrambling	1	1	0.0232
magenta	GO:0019279	L-methionine biosynthetic process from L-homoserine via cystathionine	1	1	0.0232
magenta	GO:0046713	borate transport	1	1	0.0232
magenta	GO:0039694	viral RNA genome replication	1	1	0.0232
magenta	GO:0010036	response to boron-containing substance	1	1	0.0232
magenta	GO:0009972	cytidine deamination	1	1	0.0232
magenta	GO:0080024	indolebutyric acid metabolic process	1	1	0.0232
magenta	GO:0010266	response to vitamin B1	1	1	0.0232
magenta	GO:0055122	response to very low light intensity stimulus	1	1	0.0232
magenta	GO:0009861	jasmonic acid and ethylene-dependent systemic resistance	11	2	0.0256
magenta	GO:0006020	inositol metabolic process	16	3	0.0299
magenta	GO:0009649	entrainment of circadian clock	12	2	0.0302
magenta	GO:0043486	histone exchange	12	2	0.0302
magenta	GO:0009173	pyrimidine ribonucleoside monophosphate metabolic process	13	2	0.0352
magenta	GO:0006814	sodium ion transport	7	2	0.0455
magenta	GO:0033528	S-methylmethionine cycle	2	1	0.0458
magenta	GO:0005980	glycogen catabolic process	2	1	0.0458
magenta	GO:0010358	leaf shaping	2	1	0.0458
magenta	GO:0071951	conversion of methionyl-tRNA to N-formyl-methionyl-tRNA	2	1	0.0458
magenta	GO:0010335	response to non-ionic osmotic stress	2	1	0.0458
magenta	GO:0000025	maltose catabolic process	2	1	0.0458
magenta	GO:0042554	superoxide anion generation	2	1	0.0458
magenta	GO:0031063	regulation of histone deacetylation	2	1	0.0458
magenta	GO:0006982	response to lipid hydroperoxide	2	1	0.0458
magenta	GO:2000114	regulation of establishment of cell polarity	2	1	0.0458
magenta	GO:0006567	threonine catabolic process	2	1	0.0458
magenta	GO:0019762	glucosinolate catabolic process	2	1	0.0458
magenta	GO:0040009	regulation of growth rate	2	1	0.0458
magenta	GO:0019343	cysteine biosynthetic process via cystathionine	2	1	0.0458
mediumpurple3	GO:0071248	cellular response to metal ion	6	1	0.0039
mediumpurple3	GO:0071480	cellular response to gamma radiation	7	1	0.0045
mediumpurple3	GO:0045003	double-strand break repair via synthesis-dependent strand annealing	10	1	0.0064
mediumpurple3	GO:0051701	interaction with host	14	1	0.009
mediumpurple3	GO:0006268	DNA unwinding involved in DNA replication	14	1	0.009
mediumpurple3	GO:0007131	reciprocal meiotic recombination	37	1	0.0236
mediumpurple3	GO:0000724	double-strand break repair via homologous recombination	61	2	0.0245
midnightblue	GO:0010190	cytochrome b6f complex assembly	8	2	0.0024
midnightblue	GO:0002237	response to molecule of bacterial origin	11	2	0.0046
midnightblue	GO:0006189	'de novo' IMP biosynthetic process	14	2	0.0075
midnightblue	GO:0010105	negative regulation of ethylene-activated signaling pathway	15	2	0.0086
midnightblue	GO:0007165	signal transduction	537	11	0.0159
midnightblue	GO:0009727	detection of ethylene stimulus	2	1	0.0189
midnightblue	GO:0009871	jasmonic acid and ethylene-dependent systemic resistance, ethylene mediated signaling pathway	2	1	0.0189
midnightblue	GO:0035616	histone H2B conserved C-terminal lysine deubiquitination	2	1	0.0189
midnightblue	GO:0043066	negative regulation of apoptotic process	3	1	0.0282
midnightblue	GO:0010188	response to microbial phytotoxin	3	1	0.0282
midnightblue	GO:0009094	L-phenylalanine biosynthetic process	3	1	0.0282
midnightblue	GO:0071596	ubiquitin-dependent protein catabolic process via the N-end rule pathway	3	1	0.0282
midnightblue	GO:0050665	hydrogen peroxide biosynthetic process	4	1	0.0375
midnightblue	GO:0071836	nectar secretion	4	1	0.0375
midnightblue	GO:0045717	negative regulation of fatty acid biosynthetic process	4	1	0.0375
midnightblue	GO:0019433	triglyceride catabolic process	5	1	0.0466
midnightblue	GO:0071902	positive regulation of protein serine/threonine kinase activity	5	1	0.0466
midnightblue	GO:2000037	regulation of stomatal complex patterning	5	1	0.0466
midnightblue	GO:0052544	defense response by callose deposition in cell wall	5	1	0.0466
midnightblue	GO:0019563	glycerol catabolic process	5	1	0.0466
midnightblue	GO:0046167	glycerol-3-phosphate biosynthetic process	5	1	0.0466
midnightblue	GO:0071230	cellular response to amino acid stimulus	5	1	0.0466
orange	GO:0071108	protein K48-linked deubiquitination	7	2	0.00027
orange	GO:0009736	cytokinin-activated signaling pathway	14	2	0.00116
orange	GO:0009793	embryo development ending in seed dormancy	313	6	0.00371
orange	GO:0009992	cellular water homeostasis	2	1	0.00739
orange	GO:0034757	negative regulation of iron ion transport	2	1	0.00739
orange	GO:0015938	coenzyme A catabolic process	2	1	0.00739
orange	GO:0080117	secondary growth	2	1	0.00739
orange	GO:0006104	succinyl-CoA metabolic process	2	1	0.00739
orange	GO:0070979	protein K11-linked ubiquitination	3	1	0.01107
orange	GO:2000234	positive regulation of rRNA processing	3	1	0.01107
orange	GO:0010116	positive regulation of abscisic acid biosynthetic process	3	1	0.01107
orange	GO:0016242	negative regulation of macroautophagy	3	1	0.01107
orange	GO:0040019	positive regulation of embryonic development	3	1	0.01107
orange	GO:1902661	positive regulation of glucose mediated signaling pathway	3	1	0.01107
orange	GO:1901355	response to rapamycin	3	1	0.01107
orange	GO:1900459	positive regulation of brassinosteroid mediated signaling pathway	3	1	0.01107
orange	GO:0009745	sucrose mediated signaling	3	1	0.01107
orange	GO:0010271	regulation of chlorophyll catabolic process	3	1	0.01107
orange	GO:0009414	response to water deprivation	131	3	0.01192
orange	GO:0071329	cellular response to sucrose stimulus	7	2	0.0141
orange	GO:0010072	primary shoot apical meristem specification	4	1	0.01473
orange	GO:0038202	TORC1 signaling	4	1	0.01473
orange	GO:0010154	fruit development	368	7	0.01731
orange	GO:0010929	positive regulation of auxin mediated signaling pathway	5	1	0.01838
orange	GO:0009303	rRNA transcription	5	1	0.01838
orange	GO:0050687	negative regulation of defense response to virus	5	1	0.01838
orange	GO:2000023	regulation of lateral root development	5	1	0.01838
orange	GO:0019941	modification-dependent protein catabolic process	212	2	0.02178
orange	GO:0000160	phosphorelay signal transduction system	35	2	0.02465
orange	GO:0051013	microtubule severing	7	1	0.02564
orange	GO:0030497	fatty acid elongation	8	1	0.02925
orange	GO:0015937	coenzyme A biosynthetic process	19	2	0.03149
orange	GO:0009306	protein secretion	9	1	0.03285
orange	GO:0010252	auxin homeostasis	9	1	0.03285
orange	GO:0009116	nucleoside metabolic process	151	3	0.03408
orange	GO:2000069	regulation of post-embryonic root development	15	2	0.0349
orange	GO:0030307	positive regulation of cell growth	10	1	0.03643
orange	GO:2001295	malonyl-CoA biosynthetic process	10	1	0.03643
orange	GO:2000035	regulation of stem cell division	10	1	0.03643
orange	GO:0010091	trichome branching	11	1	0.04001
orange	GO:0007091	metaphase/anaphase transition of mitotic cell cycle	11	1	0.04001
orange	GO:0009825	multidimensional cell growth	11	1	0.04001
orange	GO:0009686	gibberellin biosynthetic process	13	1	0.04711
orange	GO:0010183	pollen tube guidance	13	1	0.04711
orange	GO:0015996	chlorophyll catabolic process	17	2	0.04852
orange	GO:0009735	response to cytokinin	29	3	0.04968
orangered4	GO:0048478	replication fork protection	5	1	0.0048
orangered4	GO:0036292	DNA rewinding	6	1	0.0058
orangered4	GO:0031936	negative regulation of chromatin silencing	8	1	0.0077
orangered4	GO:0031297	replication fork processing	10	1	0.0096
orangered4	GO:0080111	DNA demethylation	13	1	0.0125
orangered4	GO:0034620	cellular response to unfolded protein	23	1	0.022
orangered4	GO:0006606	protein import into nucleus	29	1	0.0277
orangered4	GO:0043484	regulation of RNA splicing	29	1	0.0277
orangered4	GO:0042026	protein refolding	29	1	0.0277
orangered4	GO:0009615	response to virus	34	1	0.0324
orangered4	GO:0051085	chaperone mediated protein folding requiring cofactor	36	1	0.0343
orangered4	GO:0048527	lateral root development	38	1	0.0362
paleturquoise	GO:0001736	establishment of planar polarity	1	1	0.0048
paleturquoise	GO:0034052	positive regulation of plant-type hypersensitive response	1	1	0.0048
paleturquoise	GO:1900363	regulation of mRNA polyadenylation	1	1	0.0048
paleturquoise	GO:0048867	stem cell fate determination	2	1	0.0096
paleturquoise	GO:0009942	longitudinal axis specification	2	1	0.0096
paleturquoise	GO:0032012	regulation of ARF protein signal transduction	3	1	0.0144
paleturquoise	GO:0071452	cellular response to singlet oxygen	3	1	0.0144
paleturquoise	GO:1990570	GDP-mannose transmembrane transport	3	1	0.0144
paleturquoise	GO:0010540	basipetal auxin transport	3	1	0.0144
paleturquoise	GO:0034414	tRNA 3'-trailer cleavage, endonucleolytic	3	1	0.0144
paleturquoise	GO:0048209	regulation of vesicle targeting, to, from or within Golgi	3	1	0.0144
paleturquoise	GO:0033120	positive regulation of RNA splicing	3	1	0.0144
paleturquoise	GO:0045604	regulation of epidermal cell differentiation	3	1	0.0144
paleturquoise	GO:0080183	response to photooxidative stress	4	1	0.0192
paleturquoise	GO:0015783	GDP-fucose transport	4	1	0.0192
paleturquoise	GO:0006646	phosphatidylethanolamine biosynthetic process	4	1	0.0192
paleturquoise	GO:0048765	root hair cell differentiation	77	3	0.0226
paleturquoise	GO:0010152	pollen maturation	5	1	0.0239
paleturquoise	GO:0007155	cell adhesion	5	1	0.0239
paleturquoise	GO:0051443	positive regulation of ubiquitin-protein transferase activity	5	1	0.0239
paleturquoise	GO:0033314	mitotic DNA replication checkpoint	5	1	0.0239
paleturquoise	GO:2000031	regulation of salicylic acid mediated signaling pathway	7	1	0.0333
paleturquoise	GO:0045116	protein neddylation	7	1	0.0333
paleturquoise	GO:0009407	toxin catabolic process	7	1	0.0333
pink	GO:0043609	regulation of carbon utilization	2	2	0.00089
pink	GO:0006003	fructose 2,6-bisphosphate metabolic process	2	2	0.00089
pink	GO:0018345	protein palmitoylation	12	3	0.0026
pink	GO:0030433	ER-associated ubiquitin-dependent protein catabolic process	30	5	0.00308
pink	GO:0034497	protein localization to pre-autophagosomal structure	4	2	0.00514
pink	GO:0006468	protein phosphorylation	644	29	0.00542
pink	GO:1904278	positive regulation of wax biosynthetic process	5	2	0.0084
pink	GO:0006000	fructose metabolic process	6	2	0.01235
pink	GO:0009435	NAD biosynthetic process	7	2	0.01695
pink	GO:0051568	histone H3-K4 methylation	34	4	0.01788
pink	GO:0006904	vesicle docking involved in exocytosis	9	2	0.02794
pink	GO:0006002	fructose 6-phosphate metabolic process	9	2	0.02794
pink	GO:0000280	nuclear division	111	5	0.02982
pink	GO:0006817	phosphate ion transport	18	2	0.02986
pink	GO:0047484	regulation of response to osmotic stress	19	2	0.02986
pink	GO:0046521	sphingoid catabolic process	1	1	0.02994
pink	GO:0015774	polysaccharide transport	1	1	0.02994
pink	GO:0010960	magnesium ion homeostasis	1	1	0.02994
pink	GO:0046203	spermidine catabolic process	1	1	0.02994
pink	GO:0046208	spermine catabolic process	1	1	0.02994
pink	GO:0051211	anisotropic cell growth	1	1	0.02994
pink	GO:0031048	chromatin silencing by small RNA	1	1	0.02994
pink	GO:1901684	arsenate ion transmembrane transport	1	1	0.02994
pink	GO:0030951	establishment or maintenance of microtubule cytoskeleton polarity	1	1	0.02994
pink	GO:0034213	quinolinate catabolic process	1	1	0.02994
pink	GO:0061157	mRNA destabilization	1	1	0.02994
pink	GO:0006294	nucleotide-excision repair, preincision complex assembly	1	1	0.02994
pink	GO:0016246	RNA interference	29	3	0.0341
pink	GO:1903428	positive regulation of reactive oxygen species biosynthetic process	10	2	0.03425
pink	GO:0000422	mitophagy	10	2	0.03425
pink	GO:0050832	defense response to fungus	64	5	0.03571
pink	GO:0009269	response to desiccation	11	2	0.04105
pink	GO:0051260	protein homooligomerization	11	2	0.04105
pink	GO:0018107	peptidyl-threonine phosphorylation	11	2	0.04105
pink	GO:0006869	lipid transport	45	4	0.04466
plum1	GO:0015692	lead ion transport	1	1	0.0019
plum1	GO:0034755	iron ion transmembrane transport	2	1	0.0039
plum1	GO:0070574	cadmium ion transmembrane transport	3	1	0.0058
plum1	GO:1902975	mitotic DNA replication initiation	4	1	0.0077
plum1	GO:0048235	pollen sperm cell differentiation	4	1	0.0077
plum1	GO:0032006	regulation of TOR signaling	4	1	0.0077
plum1	GO:0071421	manganese ion transmembrane transport	5	1	0.0096
plum1	GO:0072334	UDP-galactose transmembrane transport	6	1	0.0115
plum1	GO:0006267	pre-replicative complex assembly involved in nuclear cell cycle DNA replication	6	1	0.0115
plum1	GO:0010082	regulation of root meristem growth	8	1	0.0154
plum1	GO:0055071	manganese ion homeostasis	9	1	0.0173
plum1	GO:0000727	double-strand break repair via break-induced replication	9	1	0.0173
plum1	GO:0098725	symmetric cell division	14	1	0.0267
plum1	GO:0006268	DNA unwinding involved in DNA replication	14	1	0.0267
plum1	GO:0006271	DNA strand elongation involved in DNA replication	15	1	0.0286
plum1	GO:0019852	L-ascorbic acid metabolic process	17	1	0.0324
plum1	GO:0010235	guard mother cell cytokinesis	17	1	0.0324
plum1	GO:0010444	guard mother cell differentiation	17	1	0.0324
plum1	GO:0045292	mRNA cis splicing, via spliceosome	18	1	0.0342
plum1	GO:1902806	regulation of cell cycle G1/S phase transition	19	1	0.0361
plum1	GO:0008356	asymmetric cell division	20	1	0.038
plum1	GO:0000082	G1/S transition of mitotic cell cycle	20	1	0.038
plum1	GO:0045732	positive regulation of protein catabolic process	22	1	0.0417
plum1	GO:0033206	meiotic cytokinesis	22	1	0.0417
plum1	GO:0040020	regulation of meiotic nuclear division	24	1	0.0454
plum1	GO:0008284	positive regulation of cell proliferation	25	1	0.0473
plum1	GO:0051510	regulation of unidimensional cell growth	26	1	0.0491
purple	GO:0009768	photosynthesis, light harvesting in photosystem I	27	6	5.8e-05
purple	GO:0009645	response to low light intensity stimulus	20	5	0.00014
purple	GO:0009644	response to high light intensity	63	8	0.00144
purple	GO:0055114	oxidation-reduction process	337	19	0.00169
purple	GO:0060918	auxin transport	32	3	0.004
purple	GO:0006086	acetyl-CoA biosynthetic process from pyruvate	7	2	0.01333
purple	GO:1902418	(+)-abscisic acid D-glucopyranosyl ester transmembrane transport	8	2	0.01747
purple	GO:0006979	response to oxidative stress	170	9	0.02035
purple	GO:1901656	glycoside transport	17	4	0.02162
purple	GO:0010207	photosystem II assembly	23	3	0.0217
purple	GO:0007275	multicellular organismal development	1156	33	0.02182
purple	GO:0071215	cellular response to abscisic acid stimulus	111	6	0.02406
purple	GO:0046034	ATP metabolic process	72	4	0.02621
purple	GO:0033506	glucosinolate biosynthetic process from homomethionine	1	1	0.0264
purple	GO:0051693	actin filament capping	1	1	0.0264
purple	GO:0010430	fatty acid omega-oxidation	1	1	0.0264
purple	GO:0019287	isopentenyl diphosphate biosynthetic process, mevalonate pathway	1	1	0.0264
purple	GO:0090342	regulation of cell aging	1	1	0.0264
purple	GO:0010142	farnesyl diphosphate biosynthetic process, mevalonate pathway	1	1	0.0264
purple	GO:0080040	positive regulation of cellular response to phosphate starvation	1	1	0.0264
purple	GO:0080170	hydrogen peroxide transmembrane transport	1	1	0.0264
purple	GO:0006666	3-keto-sphinganine metabolic process	1	1	0.0264
purple	GO:0016576	histone dephosphorylation	1	1	0.0264
purple	GO:1903428	positive regulation of reactive oxygen species biosynthetic process	10	2	0.02712
purple	GO:2001295	malonyl-CoA biosynthetic process	10	2	0.02712
purple	GO:0035999	tetrahydrofolate interconversion	10	2	0.02712
purple	GO:0009269	response to desiccation	11	2	0.03257
purple	GO:0009649	entrainment of circadian clock	12	2	0.03842
purple	GO:0009686	gibberellin biosynthetic process	13	2	0.04464
purple	GO:0046283	anthocyanin-containing compound metabolic process	13	2	0.04464
purple	GO:0031408	oxylipin biosynthetic process	13	2	0.04464
purple	GO:0009769	photosynthesis, light harvesting in photosystem II	13	2	0.04464
purple	GO:0006833	water transport	13	2	0.04464
red	GO:0019253	reductive pentose-phosphate cycle	12	7	1.4e-06
red	GO:0015995	chlorophyll biosynthetic process	55	12	3e-06
red	GO:0055114	oxidation-reduction process	337	47	1.1e-05
red	GO:0010207	photosystem II assembly	23	8	0.00013
red	GO:0042549	photosystem II stabilization	7	4	0.00036
red	GO:0010206	photosystem II repair	10	4	0.00187
red	GO:0009231	riboflavin biosynthetic process	11	4	0.00281
red	GO:0034599	cellular response to oxidative stress	54	7	0.0034
red	GO:0070681	glutaminyl-tRNAGln biosynthesis via transamidation	2	2	0.00346
red	GO:1901006	ubiquinone-6 biosynthetic process	2	2	0.00346
red	GO:1901401	regulation of tetrapyrrole metabolic process	25	3	0.00347
red	GO:0009052	pentose-phosphate shunt, non-oxidative branch	6	3	0.00355
red	GO:0006782	protoporphyrinogen IX biosynthetic process	12	4	0.00402
red	GO:0042742	defense response to bacterium	167	18	0.00521
red	GO:0006122	mitochondrial electron transport, ubiquinol to cytochrome c	7	3	0.00594
red	GO:0001676	long-chain fatty acid metabolic process	7	3	0.00594
red	GO:0010205	photoinhibition	15	4	0.00962
red	GO:0034551	mitochondrial respiratory chain complex III assembly	3	2	0.00998
red	GO:0010275	NAD(P)H dehydrogenase complex assembly	3	2	0.00998
red	GO:0016255	attachment of GPI anchor to protein	3	2	0.00998
red	GO:0000413	protein peptidyl-prolyl isomerization	33	6	0.01146
red	GO:0015937	coenzyme A biosynthetic process	19	4	0.01301
red	GO:0032544	plastid translation	9	3	0.01305
red	GO:0016120	carotene biosynthetic process	10	3	0.01784
red	GO:0015706	nitrate transport	4	2	0.01918
red	GO:0071249	cellular response to nitrate	4	2	0.01918
red	GO:0033540	fatty acid beta-oxidation using acyl-CoA oxidase	4	2	0.01918
red	GO:0009409	response to cold	218	21	0.02204
red	GO:0006457	protein folding	127	10	0.02753
red	GO:0006633	fatty acid biosynthetic process	87	12	0.02757
red	GO:0006012	galactose metabolic process	5	2	0.03073
red	GO:0045454	cell redox homeostasis	55	7	0.04114
red	GO:0042776	mitochondrial ATP synthesis coupled proton transport	6	2	0.04432
red	GO:0032968	positive regulation of transcription elongation from RNA polymerase II promoter	6	2	0.04432
red	GO:0046688	response to copper ion	6	2	0.04432
red	GO:0006000	fructose metabolic process	6	2	0.04432
red	GO:0009416	response to light stimulus	364	36	0.04895
royalblue	GO:1903705	positive regulation of production of siRNA involved in RNA interference	1	1	0.0027
royalblue	GO:1900369	negative regulation of RNA interference	2	1	0.0055
royalblue	GO:0044208	'de novo' AMP biosynthetic process	4	1	0.0109
royalblue	GO:0071076	RNA 3' uridylation	4	1	0.0109
royalblue	GO:0006807	nitrogen compound metabolic process	2162	7	0.0162
royalblue	GO:0045128	negative regulation of reciprocal meiotic recombination	8	1	0.0217
royalblue	GO:0060964	regulation of gene silencing by miRNA	9	1	0.0244
royalblue	GO:0043171	peptide catabolic process	9	1	0.0244
royalblue	GO:0055071	manganese ion homeostasis	9	1	0.0244
royalblue	GO:0018230	peptidyl-L-cysteine S-palmitoylation	9	1	0.0244
royalblue	GO:0010304	PSII associated light-harvesting complex II catabolic process	9	1	0.0244
royalblue	GO:0051123	RNA polymerase II transcriptional preinitiation complex assembly	10	1	0.027
royalblue	GO:0043570	maintenance of DNA repeat elements	11	1	0.0297
royalblue	GO:0048564	photosystem I assembly	12	1	0.0324
royalblue	GO:0017148	negative regulation of translation	13	1	0.035
royalblue	GO:0006828	manganese ion transport	13	1	0.035
royalblue	GO:0006290	pyrimidine dimer repair	14	1	0.0377
royalblue	GO:0006189	'de novo' IMP biosynthetic process	14	1	0.0377
royalblue	GO:0010205	photoinhibition	15	1	0.0403
saddlebrown	GO:0006334	nucleosome assembly	32	2	0.0016
saddlebrown	GO:0006342	chromatin silencing	35	2	0.002
saddlebrown	GO:0015790	UDP-xylose transport	3	1	0.0058
saddlebrown	GO:0007143	female meiotic division	3	1	0.0058
saddlebrown	GO:0000724	double-strand break repair via homologous recombination	61	2	0.0059
saddlebrown	GO:0010229	inflorescence development	9	1	0.0173
saddlebrown	GO:0010304	PSII associated light-harvesting complex II catabolic process	9	1	0.0173
saddlebrown	GO:0010321	regulation of vegetative phase change	9	1	0.0173
saddlebrown	GO:0007140	male meiosis	12	1	0.023
saddlebrown	GO:0006268	DNA unwinding involved in DNA replication	14	1	0.0267
saddlebrown	GO:0098725	symmetric cell division	14	1	0.0267
saddlebrown	GO:0042631	cellular response to water deprivation	15	1	0.0286
saddlebrown	GO:0009555	pollen development	146	2	0.031
saddlebrown	GO:0010444	guard mother cell differentiation	17	1	0.0324
saddlebrown	GO:0010235	guard mother cell cytokinesis	17	1	0.0324
saddlebrown	GO:0015996	chlorophyll catabolic process	17	1	0.0324
saddlebrown	GO:0009911	positive regulation of flower development	18	1	0.0342
saddlebrown	GO:0070417	cellular response to cold	18	1	0.0342
saddlebrown	GO:0006270	DNA replication initiation	19	1	0.0361
saddlebrown	GO:1902806	regulation of cell cycle G1/S phase transition	19	1	0.0361
saddlebrown	GO:0000082	G1/S transition of mitotic cell cycle	20	1	0.038
saddlebrown	GO:0008356	asymmetric cell division	20	1	0.038
saddlebrown	GO:0033206	meiotic cytokinesis	22	1	0.0417
saddlebrown	GO:0040020	regulation of meiotic nuclear division	24	1	0.0454
saddlebrown	GO:0008284	positive regulation of cell proliferation	25	1	0.0473
salmon	GO:0006729	tetrahydrobiopterin biosynthetic process	3	2	0.00059
salmon	GO:0018230	peptidyl-L-cysteine S-palmitoylation	9	2	0.00669
salmon	GO:1901407	regulation of phosphorylation of RNA polymerase II C-terminal domain	1	1	0.01416
salmon	GO:0070966	nuclear-transcribed mRNA catabolic process, no-go decay	1	1	0.01416
salmon	GO:0019458	methionine catabolic process via 2-oxobutanoate	1	1	0.01416
salmon	GO:0035998	7,8-dihydroneopterin 3'-triphosphate biosynthetic process	1	1	0.01416
salmon	GO:0070651	nonfunctional rRNA decay	1	1	0.01416
salmon	GO:0006094	gluconeogenesis	15	2	0.01848
salmon	GO:0000079	regulation of cyclin-dependent protein serine/threonine kinase activity	17	2	0.0235
salmon	GO:0055046	microgametogenesis	17	2	0.0235
salmon	GO:0006178	guanine salvage	2	1	0.02813
salmon	GO:0051289	protein homotetramerization	2	1	0.02813
salmon	GO:0006227	dUDP biosynthetic process	2	1	0.02813
salmon	GO:0006233	dTDP biosynthetic process	2	1	0.02813
salmon	GO:0006235	dTTP biosynthetic process	2	1	0.02813
salmon	GO:0032263	GMP salvage	2	1	0.02813
salmon	GO:0046100	hypoxanthine metabolic process	2	1	0.02813
salmon	GO:0070481	nuclear-transcribed mRNA catabolic process, non-stop decay	2	1	0.02813
salmon	GO:0019343	cysteine biosynthetic process via cystathionine	2	1	0.02813
salmon	GO:0071244	cellular response to carbon dioxide	23	2	0.04139
salmon	GO:0006168	adenine salvage	3	1	0.0419
salmon	GO:0034058	endosomal vesicle fusion	3	1	0.0419
salmon	GO:1904183	negative regulation of pyruvate dehydrogenase activity	3	1	0.0419
salmon	GO:0010362	negative regulation of anion channel activity by blue light	3	1	0.0419
salmon	GO:0035542	regulation of SNARE complex assembly	3	1	0.0419
salmon	GO:0080141	regulation of jasmonic acid biosynthetic process	3	1	0.0419
salmon	GO:0032264	IMP salvage	3	1	0.0419
salmon	GO:0009868	jasmonic acid and ethylene-dependent systemic resistance, jasmonic acid mediated signaling pathway	3	1	0.0419
salmon	GO:0008333	endosome to lysosome transport	3	1	0.0419
salmon	GO:0032790	ribosome disassembly	3	1	0.0419
salmon	GO:0042539	hypotonic salinity response	3	1	0.0419
salmon	GO:0048655	anther wall tapetum morphogenesis	3	1	0.0419
salmon	GO:0051726	regulation of cell cycle	170	5	0.04724
sienna3	GO:0009828	plant-type cell wall loosening	5	1	0.0048
sienna3	GO:0006342	chromatin silencing	35	1	0.0333
skyblue	GO:0002926	tRNA wobble base 5-methoxycarbonylmethyl-2-thiouridine biosynthesis.	3	1	0.0043
skyblue	GO:0043153	entrainment of circadian clock by photoperiod	4	1	0.0058
skyblue	GO:0000186	activation of MAPKK activity	4	1	0.0058
skyblue	GO:0009718	anthocyanin-containing compound biosynthetic process	5	1	0.0072
skyblue	GO:2000025	regulation of leaf formation	5	1	0.0072
skyblue	GO:0010039	response to iron ion	6	1	0.0087
skyblue	GO:0070534	protein K63-linked ubiquitination	7	1	0.0101
skyblue	GO:0007099	centriole replication	7	1	0.0101
skyblue	GO:0035265	organ growth	7	1	0.0101
skyblue	GO:1901527	abscisic acid-activated signaling pathway involved in stomatal movement	8	1	0.0115
skyblue	GO:0010928	regulation of auxin mediated signaling pathway	13	1	0.0187
skyblue	GO:0015996	chlorophyll catabolic process	17	1	0.0244
skyblue	GO:0009294	DNA mediated transformation	17	1	0.0244
skyblue	GO:0006301	postreplication repair	22	1	0.0314
skyblue	GO:0006096	glycolytic process	24	1	0.0343
skyblue	GO:0000278	mitotic cell cycle	224	2	0.0354
skyblue	GO:0043622	cortical microtubule organization	32	1	0.0454
skyblue3	GO:0009772	photosynthetic electron transport in photosystem II	8	1	0.0026
skyblue3	GO:0055114	oxidation-reduction process	337	2	0.0413
steelblue	GO:2000769	regulation of establishment or maintenance of cell polarity regulating cell shape	1	1	0.0023
steelblue	GO:0007097	nuclear migration	1	1	0.0023
steelblue	GO:0042964	thioredoxin biosynthetic process	2	1	0.0045
steelblue	GO:0033955	mitochondrial DNA inheritance	3	1	0.0067
steelblue	GO:0006656	phosphatidylcholine biosynthetic process	3	1	0.0067
steelblue	GO:0015706	nitrate transport	4	1	0.009
steelblue	GO:0071249	cellular response to nitrate	4	1	0.009
steelblue	GO:0030050	vesicle transport along actin filament	5	1	0.0112
steelblue	GO:0051781	positive regulation of cell division	11	1	0.0245
steelblue	GO:0048586	regulation of long-day photoperiodism, flowering	12	1	0.0267
steelblue	GO:0019430	removal of superoxide radicals	12	1	0.0267
steelblue	GO:0071472	cellular response to salt stress	16	1	0.0355
steelblue	GO:0005983	starch catabolic process	16	1	0.0355
steelblue	GO:0007015	actin filament organization	17	1	0.0377
tan	GO:0006438	valyl-tRNA aminoacylation	3	3	1.2e-05
tan	GO:0042256	mature ribosome assembly	5	3	0.00012
tan	GO:0019761	glucosinolate biosynthetic process	5	2	0.00517
tan	GO:0045053	protein retention in Golgi apparatus	6	2	0.00763
tan	GO:0009098	leucine biosynthetic process	6	2	0.00763
tan	GO:0010821	regulation of mitochondrion organization	8	2	0.01381
tan	GO:0006446	regulation of translational initiation	8	2	0.01381
tan	GO:0010587	miRNA catabolic process	9	2	0.01749
tan	GO:2000024	regulation of leaf development	31	4	0.02111
tan	GO:0000422	mitophagy	10	2	0.02153
tan	GO:0060919	auxin influx	1	1	0.02334
tan	GO:0000080	mitotic G1 phase	1	1	0.02334
tan	GO:0000084	mitotic S phase	1	1	0.02334
tan	GO:0000085	mitotic G2 phase	1	1	0.02334
tan	GO:0071461	cellular response to redox state	1	1	0.02334
tan	GO:1902395	regulation of 1-deoxy-D-xylulose-5-phosphate synthase activity	1	1	0.02334
tan	GO:0051639	actin filament network formation	1	1	0.02334
tan	GO:1904161	DNA synthesis involved in UV-damage excision repair	1	1	0.02334
tan	GO:1990064	ground tissue pattern formation	1	1	0.02334
tan	GO:0090352	regulation of nitrate assimilation	1	1	0.02334
tan	GO:0006422	aspartyl-tRNA aminoacylation	1	1	0.02334
tan	GO:0010031	circumnutation	1	1	0.02334
tan	GO:0006571	tyrosine biosynthetic process	1	1	0.02334
tan	GO:0045691	regulation of embryo sac central cell differentiation	1	1	0.02334
tan	GO:0045697	regulation of synergid differentiation	1	1	0.02334
tan	GO:0016487	farnesol metabolic process	1	1	0.02334
tan	GO:1900058	regulation of sulfate assimilation	1	1	0.02334
tan	GO:0001680	tRNA 3'-terminal CCA addition	1	1	0.02334
tan	GO:0061187	regulation of chromatin silencing at rDNA	1	1	0.02334
tan	GO:0070588	calcium ion transmembrane transport	27	3	0.02418
tan	GO:0010928	regulation of auxin mediated signaling pathway	13	3	0.0256
tan	GO:0000045	autophagosome assembly	12	2	0.03063
tan	GO:0031408	oxylipin biosynthetic process	13	2	0.03565
tan	GO:0019374	galactolipid metabolic process	8	2	0.04586
tan	GO:0072684	mitochondrial tRNA 3'-trailer cleavage, endonucleolytic	2	1	0.04614
tan	GO:0010315	auxin efflux	2	1	0.04614
tan	GO:0061709	reticulophagy	2	1	0.04614
tan	GO:0044211	CTP salvage	2	1	0.04614
tan	GO:0006592	ornithine biosynthetic process	2	1	0.04614
tan	GO:1902466	positive regulation of histone H3-K27 trimethylation	2	1	0.04614
tan	GO:0006567	threonine catabolic process	2	1	0.04614
tan	GO:0010269	response to selenium ion	2	1	0.04614
tan	GO:0019354	siroheme biosynthetic process	2	1	0.04614
turquoise	GO:0018401	peptidyl-proline hydroxylation to 4-hydroxy-L-proline	18	10	0.00066
turquoise	GO:0070301	cellular response to hydrogen peroxide	10	7	0.00068
turquoise	GO:0006297	nucleotide-excision repair, DNA gap filling	6	5	0.00133
turquoise	GO:0009645	response to low light intensity stimulus	20	10	0.00191
turquoise	GO:0000723	telomere maintenance	25	11	0.00308
turquoise	GO:0071456	cellular response to hypoxia	59	20	0.00554
turquoise	GO:0006303	double-strand break repair via nonhomologous end joining	13	7	0.00562
turquoise	GO:0072755	cellular response to benomyl	5	4	0.00582
turquoise	GO:1990451	cellular stress response to acidic pH	5	4	0.00582
turquoise	GO:0009651	response to salt stress	188	52	0.00643
turquoise	GO:0010014	meristem initiation	10	5	0.00714
turquoise	GO:0006287	base-excision repair, gap-filling	3	3	0.00715
turquoise	GO:0045004	DNA replication proofreading	3	3	0.00715
turquoise	GO:2001142	nicotinate transport	3	3	0.00715
turquoise	GO:2001143	N-methylnicotinate transport	3	3	0.00715
turquoise	GO:0071528	tRNA re-export from nucleus	3	3	0.00715
turquoise	GO:0000381	regulation of alternative mRNA splicing, via spliceosome	20	9	0.00772
turquoise	GO:0009768	photosynthesis, light harvesting in photosystem I	27	11	0.00818
turquoise	GO:0009934	regulation of meristem structural organization	11	6	0.00964
turquoise	GO:0051225	spindle assembly	11	6	0.00964
turquoise	GO:0080147	root hair cell development	72	20	0.01199
turquoise	GO:0043622	cortical microtubule organization	32	12	0.01239
turquoise	GO:0034198	cellular response to amino acid starvation	6	4	0.01481
turquoise	GO:0044255	cellular lipid metabolic process	364	82	0.01616
turquoise	GO:0046856	phosphatidylinositol dephosphorylation	9	5	0.0167
turquoise	GO:0009737	response to abscisic acid	228	56	0.01966
turquoise	GO:0045292	mRNA cis splicing, via spliceosome	18	8	0.02183
turquoise	GO:0015986	ATP synthesis coupled proton transport	22	8	0.02191
turquoise	GO:0051302	regulation of cell division	118	26	0.02196
turquoise	GO:0009409	response to cold	218	50	0.02286
turquoise	GO:0046777	protein autophosphorylation	114	31	0.0239
turquoise	GO:0009102	biotin biosynthetic process	4	3	0.02449
turquoise	GO:0080001	mucilage extrusion from seed coat	4	3	0.02449
turquoise	GO:0005992	trehalose biosynthetic process	4	3	0.02449
turquoise	GO:0051103	DNA ligation involved in DNA repair	4	3	0.02449
turquoise	GO:0015074	DNA integration	4	3	0.02449
turquoise	GO:0051604	protein maturation	46	11	0.02449
turquoise	GO:0009908	flower development	190	40	0.02722
turquoise	GO:0009635	response to herbicide	10	5	0.02817
turquoise	GO:0000380	alternative mRNA splicing, via spliceosome	27	13	0.02888
turquoise	GO:0005985	sucrose metabolic process	18	9	0.02907
turquoise	GO:0010409	extensin metabolic process	28	10	0.03075
turquoise	GO:0071805	potassium ion transmembrane transport	17	7	0.03117
turquoise	GO:0090333	regulation of stomatal closure	44	14	0.03254
turquoise	GO:0006486	protein glycosylation	86	22	0.03662
turquoise	GO:0034220	ion transmembrane transport	160	40	0.03668
turquoise	GO:0030865	cortical cytoskeleton organization	34	14	0.03679
turquoise	GO:0046488	phosphatidylinositol metabolic process	35	13	0.03687
turquoise	GO:0009827	plant-type cell wall modification	7	4	0.03709
turquoise	GO:0046653	tetrahydrofolate metabolic process	19	6	0.03711
turquoise	GO:0097468	programmed cell death in response to reactive oxygen species	4	3	0.03712
turquoise	GO:0000394	RNA splicing, via endonucleolytic cleavage and ligation	7	3	0.03715
turquoise	GO:1903862	positive regulation of oxidative phosphorylation	2	2	0.03716
turquoise	GO:0045721	negative regulation of gluconeogenesis	2	2	0.03716
turquoise	GO:0042853	L-alanine catabolic process	2	2	0.03716
turquoise	GO:2000653	regulation of genetic imprinting	2	2	0.03716
turquoise	GO:0010501	RNA secondary structure unwinding	2	2	0.03716
turquoise	GO:0080175	phragmoplast microtubule organization	2	2	0.03716
turquoise	GO:0006097	glyoxylate cycle	2	2	0.03716
turquoise	GO:1900426	positive regulation of defense response to bacterium	2	2	0.03716
turquoise	GO:0006072	glycerol-3-phosphate metabolic process	9	3	0.03718
turquoise	GO:0006694	steroid biosynthetic process	17	4	0.03721
turquoise	GO:0007018	microtubule-based movement	37	12	0.03993
turquoise	GO:0000082	G1/S transition of mitotic cell cycle	20	9	0.04247
turquoise	GO:0006874	cellular calcium ion homeostasis	28	10	0.04597
turquoise	GO:0000911	cytokinesis by cell plate formation	63	21	0.04658
turquoise	GO:0051603	proteolysis involved in cellular protein catabolic process	247	39	0.04879
turquoise	GO:0006521	regulation of cellular amino acid metabolic process	17	8	0.04951
violet	GO:0010603	regulation of cytoplasmic mRNA processing body assembly	3	1	0.0029
violet	GO:0051096	positive regulation of helicase activity	3	1	0.0029
violet	GO:0034063	stress granule assembly	4	1	0.0039
violet	GO:0006264	mitochondrial DNA replication	6	1	0.0058
violet	GO:0016121	carotene catabolic process	8	1	0.0077
violet	GO:0016124	xanthophyll catabolic process	8	1	0.0077
violet	GO:0009846	pollen germination	31	1	0.0296
violet	GO:0006342	chromatin silencing	35	1	0.0333
white	GO:0006623	protein targeting to vacuole	29	2	0.005
white	GO:0007033	vacuole organization	30	2	0.0054
white	GO:0046177	D-gluconate catabolic process	2	1	0.0074
white	GO:0051289	protein homotetramerization	2	1	0.0074
white	GO:0070536	protein K63-linked deubiquitination	3	1	0.0111
white	GO:0007023	post-chaperonin tubulin folding pathway	4	1	0.0147
white	GO:0071076	RNA 3' uridylation	4	1	0.0147
white	GO:0042391	regulation of membrane potential	4	1	0.0147
white	GO:0006574	valine catabolic process	4	1	0.0147
white	GO:0009051	pentose-phosphate shunt, oxidative branch	6	1	0.022
white	GO:0007021	tubulin complex assembly	7	1	0.0256
white	GO:0071108	protein K48-linked deubiquitination	7	1	0.0256
white	GO:0009650	UV protection	7	1	0.0256
white	GO:0016121	carotene catabolic process	8	1	0.0293
white	GO:0016124	xanthophyll catabolic process	8	1	0.0293
white	GO:0060964	regulation of gene silencing by miRNA	9	1	0.0328
white	GO:0042276	error-prone translesion synthesis	9	1	0.0328
white	GO:0019853	L-ascorbic acid biosynthetic process	10	1	0.0364
white	GO:0000245	spliceosomal complex assembly	11	1	0.04
white	GO:0010193	response to ozone	12	1	0.0436
yellow	GO:0071491	cellular response to red light	10	8	5.5e-07
yellow	GO:0071490	cellular response to far red light	8	7	5.6e-07
yellow	GO:0071492	cellular response to UV-A	8	7	5.6e-07
yellow	GO:0071486	cellular response to high light intensity	8	7	5.6e-07
yellow	GO:0010117	photoprotection	11	7	1.8e-05
yellow	GO:0010030	positive regulation of seed germination	15	8	2.5e-05
yellow	GO:0071483	cellular response to blue light	12	7	3.9e-05
yellow	GO:0015995	chlorophyll biosynthetic process	55	20	5.5e-05
yellow	GO:0010380	regulation of chlorophyll biosynthetic process	20	8	0.00032
yellow	GO:0034605	cellular response to heat	43	11	0.00047
yellow	GO:0006412	translation	322	51	0.00054
yellow	GO:0080167	response to karrikin	43	11	0.00201
yellow	GO:0010020	chloroplast fission	16	6	0.00272
yellow	GO:0006744	ubiquinone biosynthetic process	17	6	0.00386
yellow	GO:0006120	mitochondrial electron transport, NADH to ubiquinone	8	4	0.00439
yellow	GO:0009398	FMN biosynthetic process	2	2	0.00931
yellow	GO:0033384	geranyl diphosphate biosynthetic process	2	2	0.00931
yellow	GO:0032981	mitochondrial respiratory chain complex I assembly	12	4	0.0227
yellow	GO:0006782	protoporphyrinogen IX biosynthetic process	12	4	0.0227
yellow	GO:0000162	tryptophan biosynthetic process	7	3	0.02332
yellow	GO:0042372	phylloquinone biosynthetic process	7	3	0.02332
yellow	GO:0051290	protein heterotetramerization	3	2	0.02614
yellow	GO:0045337	farnesyl diphosphate biosynthetic process	3	2	0.02614
yellow	GO:0006429	leucyl-tRNA aminoacylation	3	2	0.02614
yellow	GO:0015689	molybdate ion transport	3	2	0.02614
yellow	GO:1901671	positive regulation of superoxide dismutase activity	3	2	0.02614
yellow	GO:0008219	cell death	67	7	0.03071
yellow	GO:0009658	chloroplast organization	133	26	0.03081
yellow	GO:0006564	L-serine biosynthetic process	8	3	0.03467
yellow	GO:0010196	nonphotochemical quenching	8	3	0.03467
yellow	GO:0009826	unidimensional cell growth	107	13	0.03503
yellow	GO:0032259	methylation	157	12	0.03551
yellow	GO:0019752	carboxylic acid metabolic process	563	71	0.04647
yellow	GO:0043981	histone H4-K5 acetylation	4	2	0.04896
yellow	GO:0090143	nucleoid organization	4	2	0.04896
yellow	GO:0019464	glycine decarboxylation via glycine cleavage system	4	2	0.04896
yellow	GO:1990575	mitochondrial L-ornithine transmembrane transport	4	2	0.04896
yellow	GO:1990641	response to iron ion starvation	4	2	0.04896
yellow	GO:0006949	syncytium formation	4	2	0.04896
yellow	GO:0006102	isocitrate metabolic process	4	2	0.04896
yellow	GO:1990414	replication-born double-strand break repair via sister chromatid exchange	4	2	0.04896
yellowgreen	GO:0006342	chromatin silencing	35	3	0.00025
yellowgreen	GO:0046622	positive regulation of organ growth	1	1	0.00129
yellowgreen	GO:0040009	regulation of growth rate	2	1	0.00257
yellowgreen	GO:0010338	leaf formation	7	1	0.00898
yellowgreen	GO:0010196	nonphotochemical quenching	8	1	0.01026
yellowgreen	GO:0031936	negative regulation of chromatin silencing	8	1	0.01026
yellowgreen	GO:0030261	chromosome condensation	10	1	0.01281
yellowgreen	GO:0016584	nucleosome positioning	10	1	0.01281
yellowgreen	GO:0010075	regulation of meristem growth	14	1	0.0179
yellowgreen	GO:0010020	chloroplast fission	16	1	0.02043
yellowgreen	GO:0045910	negative regulation of DNA recombination	16	1	0.02043
yellowgreen	GO:0008284	positive regulation of cell proliferation	25	1	0.03176
yellowgreen	GO:0006334	nucleosome assembly	32	1	0.04049
yellowgreen	GO:0010027	thylakoid membrane organization	36	1	0.04545
