# Supplementary material for: Comprehensive Time-Course Transcriptome and Co-expression Network Analyses Identify Salt Stress Responding Mechanisms in Chlamydomonas reinhardtii Strain GY-D55
Source: Front Plant Sci. 2022 Feb 24;13:828321. doi: 10.3389/fpls.2022.828321 (PMC8908243; doi:10.3389/fpls.2022.828321)
Supplement: Supplementary Table 9 — Information of the quantitative real time PCR (qRT-PCR) primers. [file Table_9.XLSX]

## Sheet: Sheet1
Table S9 Information of the qRT-PCR primers.
Unigene name	Primer information
CHLREDRAFT_130812	F	GGTTTGGGAAGTGAAGTGCC
	R	ACGCTACCTCTACACCCCAC
CHLREDRAFT_196816	F	GGAATGTACCCCTACTACCT
	R	GTCAGTTTGATTCGGTTGAC
CHLREDRAFT_33411	F	CGCCTTCGACTCCTTCACC
	R	CCTGCTCCATGCTTTCCCT
CHLREDRAFT_27658	F	GACATCTGCGACTGGGAGTT
	R	GTGCCGATCACGTTGTTGTG
CHLREDRAFT_132905	F	CTTTGGTTGCCTGCCTCTGA
	R	GCCTGCACCAATCACATCAC
CHLREDRAFT_205725	F	ACTACCCCCTTCAGACATAG
CHLREDRAFT_205725R	R	CTTATTACAGCGTAGGAGGG
CHLREDRAFT_205718	F	GTGGCGACTACTGAAGCG
CHLREDRAFT_205718R	R	AGCGAGCACTCAAGGACAA
CHLREDRAFT_190083	F	TGTTCATGACGCCCTCAGAC
CHLREDRAFT_190083R	R	GCTCCACAAACTCCTCCTCC
CHLREDRAFT_192806	F	GCCGACCACCTTCTCCA
CHLREDRAFT_192806R	R	TTCGCAAGTTCGCATCAC
